# Supplementary material for: The Depletion of Carbohydrate Metabolic Genes in the Gut Microbiome Contributes to the Transition From Central Obesity to Type 2 Diabetes
Source: Front Endocrinol (Lausanne). 2021 Oct 22;12:747646. doi: 10.3389/fendo.2021.747646 (PMC8569854; doi:10.3389/fendo.2021.747646)
Supplement: Supplementary file 9 [file Table_1.xlsx]

## Sheet: sheet1
Sample	Group	Age	Glucose level (mmol/L)	Heigh (cm)	Weight (kg)	BMI	Waist circumference (cm)	Hip circumference (cm)	waist-hip ratio	Sex	Other blood indices
											HbA1c (%)	Monocyte (10^9/L)	White blood cell (10^9/L)	lymphocyte (10^9/L)	Neutrophils (10^9/L)	LDL-CH
1	Ob&H	49	3.6	163	73	27.4756	94	88	1.06818	Male	5.4	0.39	6.48	3.33	2.67	4.16
2	Ob&H	37	3.91	178	95	29.9836	100	125	0.8	Male	5.1	0.49	6.6	2.89	2.75	3.03
3	Ob&H	77	4.16	159	70	27.6888	96	85	1.12941	Male	5.5	0.62	5.34	1.62	2.57	2.87
4	Ob&H	39	4.3	172	80	27.0416	110	102	1.07843	Male	5.5	0.52	7.8	3	4.2	3.36
5	Ob&H	57	4.42	178	102	32.1929	107	95	1.12632	Male	5.5	0.32	6.28	2.07	3.73	1.76
6	Ob&H	50	4.51	175	85	27.7551	107	108	0.990741	Male	5.8	0.27	5.25	2.41	2.52	3.72
7	Ob&H	69	4.87	167	77	27.6095	112	110	1.01818	Male	5.7	0.5	9.12	3.9	4.55	3.34
8	Ob&H	26	4.87	173	100	33.4124	91	102	0.892157	Male	2.94	0.5	7.79	2.55	4.59	2.94
9	Ob&H	72	4.9	164	70	26.0262	91	106	0.858491	Male	5.4	0.56	9.31	2.93	5.61	2.79
10	Ob&H	66	4.96	170	80	27.6817	106	107	0.990654	Male	5.4	0.17	3.83	1.41	2.1	2.19
11	Ob&H	33	4.99	175	90	29.3878	95	102	0.931373	Male	5.6	0.57	7.65	2.64	4.3	2.53
12	Ob&H	51	5.05	176	95	30.6689	110	100	1.1	Male	5.5	0.59	9.32	2.53	5.81	2.04
13	Ob&H	76	5.15	170	94	32.526	118	106	1.11321	Male	5.7	0.51	6.89	1.68	4.55	2.95
14	Ob&H	56	5.16	168	86	30.4705	103	92	1.11957	Male	5.7	0.42	5.74	2.63	2.61	2.83
15	Ob&H	37	5.4	167	103	36.9321	115	113	1.0177	Male	5.8	0.51	8.3	2.8	4.8	3.41
16	Ob&H	43	5.4	175	95	31.0204	110	108	1.01852	Male	5.6	0.59	9.8	2.7	6.2	4.29
17	Ob&H	30	5.4	173	85	28.4005	117	106	1.10377	Male	5.3	0.41	7.8	2.5	4.7	2.13
18	Ob&H	25	5.5	184	120	35.4442	124	112	1.10714	Male	5.6	0.35	6.9	2.4	4	3.56
19	Ob&H	52	5.5	165	85	31.2213	112	104	1.07692	Male	5.1	0.47	8.8	3.7	4.4	3.16
20	Ob&H	62	5.67	168	80	28.3447	103	105	0.980952	Male	5.6	0.57	8.32	1.87	5.79	2.65
21	Ob&H	56	5.74	170	85	29.4118	104	102	1.01961	Male	5.4	0.44	5.33	1.34	3.16	2.29
22	Ob&H	47	5.8	160	100	39.0625	109	107	1.01869	Male	5.9	0.47	8	2.3	5.2	3.43
23	Ob&H	22	5.8	173	154	51.4551	127	124	1.02419	Male	5.4	0.42	9.8	3.5	5.8	1.64
24	Ob&H	41	5.9	172	90	30.4218	103	99	1.0404	Male	5.6	0.3	6.3	3.1	2.7	3.08
25	Ob&H	25	5.9	177	103	32.8769	120	116	1.03448	Male	5.5	0.51	7.8	2.5	4.5	3.39
26	Ob&H	57	6	167	84	30.1194	103	97	1.06186	Male	5.9	0.24	6.2	1.9	3.9	3.04
27	Ob&H	53	6.91	167	70	25.0995	100	108	0.925926	Male	6.1	0.29	5.84	1.58	3.88	2.36
28	Ob&H	43	4.09	162	75	28.578	110	111	0.990991	Female	5.6	0.49	10.75	2.93	7.29	3.82
29	Ob&H	62	4.19	160	68	26.5625	98	115	0.852174	Female	5.3	0.21	4.37	1.63	2.45	2.25
30	Ob&H	56	4.26	155	68	28.3039	94	90	1.04444	Female	5.5	0.36	5.96	2.16	3.24	3.54
31	Ob&H	70	4.31	160	75	29.2969	97	82	1.18293	Female	6.1	0.36	4.93	1.41	3.05	2.05
32	Ob&H	52	4.47	160	80	31.25	100	95	1.05263	Female	5.4	0.14	4.23	1.13	2.84	3.18
33	Ob&H	50	4.56	158	66	26.4381	90	100	0.9	Female	5.3	0.22	5.92	2.57	2.69	2.93
34	Ob&H	22	4.58	168	70	24.8016	86	102	0.843137	Female	5.1	0.33	8.33	1.72	6.21	2.3
35	Ob&H	45	4.65	158	70	28.0404	108	110	0.981818	Female	5.4	0.39	6.58	2.65	3.28	2.74
36	Ob&H	55	4.7	164	76	28.257	98	82	1.19512	Female	5.4	0.33	6.69	2.86	3.27	2.88
37	Ob&H	65	4.87	160	69	26.9531	99	115	0.86087	Female	5.7	0.26	4.72	1.53	2.81	2.94
38	Ob&H	41	4.97	159	70	27.6888	86	106	0.811321	Female	5.2	0.37	8.4	2.88	5.03	2.66
39	Ob&H	20	5	165	115	42.2406	130	128	1.01562	Female	5.3	0.41	9.3	2.6	6	3.1
40	Ob&H	66	5.01	158	70	28.0404	95	108	0.87963	Female	5.9	0.53	8.63	3.56	4.2	3.77
41	Ob&H	38	5.04	158	72	28.8415	97	110	0.881818	Female	5.2	0.35	6.29	1.12	4.69	2.31
42	Ob&H	53	5.06	158	65	26.0375	95	90	1.05556	Female	5.2	0.25	4.57	1.16	3.12	2.67
43	Ob&H	48	5.1	150	60	26.6667	98	92	1.06522	Female	5.6	0.3	5	1.4	2.9	3.25
44	Ob&H	55	5.1	164	78	29.0006	108	102	1.05882	Female	5.5	0.34	6.5	1.9	4.2	3.43
45	Ob&H	69	5.14	158	72	28.8415	99	101	0.980198	Female	5.6	0.3	4.61	1.53	2.71	2.26
46	Ob&H	43	5.2	160	108	42.1875	114	102	1.11765	Female	5.9	0.21	8.2	4.2	3.6	2.75
47	Ob&H	22	5.3	158	75	30.0433	98	95	1.03158	Female	5.2	0.48	9.8	2.8	6.1	3.33
48	Ob&H	56	5.39	168	76	26.9274	106	112	0.946429	Female	6	0.35	6.08	3.05	2.48	3.16
49	Ob&H	27	5.4	147	71	32.8567	108	101	1.06931	Female	-	-	-	-	-	-
50	Ob&H	35	5.4	165	80	29.3848	106	102	1.03922	Female	5.9	0.38	6.6	2.2	4	2.65
51	Ob&H	64	5.7	155	69	28.7201	98	95	1.03158	Female	5.9	0.33	5.7	2.3	3	3.81
52	Ob&H	NA	5.76	152	49	21.2084	94	88	1.06818	Female	5.8	0.38	6.3	2.3	3.4	1.9
53	Ob&H	29	5.8	158	82	32.8473	110	101	1.08911	Female	5.1	0.34	8.2	2.6	5.1	3.37
54	Ob&H	77	6.17	152	59	25.5367	87	97	0.896907	Female	6.6	0.24	6.2	2.3	3.6	3.01
55	Ob&H	55	6.19	160	77	30.0781	97	107	0.906542	Female	6.4	0.3	5.38	1.67	3.28	2.53
56	Ob&H	68	6.27	156	70	28.764	91	102	0.892157	Female	6.4	0.41	7.86	2.65	4.66	3.4
57	Ob&H	55	6.39	156	63	25.8876	90	82	1.09756	Female	6.8	0.25	6.1	2	3.6	4.53
58	Ob&H	70	6.57	160	82	32.0312	115	112	1.02679	Female	7.7	0.28	6.76	2.2	4.09	4.52
59	Ob&H	54	6.71	155	72	29.9688	90	93	0.967742	Female	6.5	0.22	4.69	1.88	2.45	3.66
60	Ob&H	78	6.89	158	60	24.0346	97	96	1.01042	Female	6.3	0.36	5.1	1.5	3	3.84
61	Ob&T2D	62	7.03	169	84	29.4107	102	115	0.886957	Male	5.8	0.23	5.27	1.9	2.61	2.17
62	Ob&T2D	56	7.1	169	83	29.0606	93	103	0.902913	Male	7.5	0.54	8.51	1.93	5.76	3.15
63	Ob&T2D	76	7.1	156	72	29.5858	96	102	0.941176	Male	7.4	0.31	4.9	1.9	2.5	4.26
64	Ob&T2D	68	7.1	168	78	27.6361	102	98	1.04082	Male	6.6	0.36	5.2	1.4	3.4	3.15
65	Ob&T2D	77	7.1	165	99	36.3636	115	110	1.04545	Male	8.2	0.62	11.4	3.9	6.8	3.29
66	Ob&T2D	NA	7.1	169	67.5	23.6336	93	94	0.989362	Male	12.6	0.4	5.9	2.1	3.2	-
67	Ob&T2D	NA	7.1	169	77	26.9598	NA	NA	NA	Male	7.1	0.7	5.8	2.5	2.7	2.87
68	Ob&T2D	65	7.13	169	75	26.2596	105	100	1.05	Male	6.5	0.39	7.1	2.2	4.3	3.98
69	Ob&T2D	66	7.13	160	85	33.2031	100	105	0.952381	Male	7.8	0.28	5.09	1.74	2.77	2.19
70	Ob&T2D	57	7.2	160	72	28.125	97	95	1.02105	Male	6.3	0.32	7.2	1.6	5	2.69
71	Ob&T2D	57	7.2	158	65	26.0375	95	90	1.05556	Male	7	0.27	5.8	2.2	3.2	4.68
72	Ob&T2D	NA	7.2	175	131	42.7755	139	138	1.00725	Male	-	-	-	-	-	-
73	Ob&T2D	61	7.21	168	92	32.5964	102	110	0.927273	Male	6.6	0.48	8.86	1.44	6.54	2.32
74	Ob&T2D	36	7.27	170	87.5	30.2768	104	110	0.945455	Male	6.3	0.5	6.59	2.41	3.54	4.12
75	Ob&T2D	51	7.28	176	74.4	24.0186	83	90	0.922222	Male	9.1	0.22	4.7	1.7	2.7	3.99
76	Ob&T2D	66	7.28	168	75	26.5731	93	101	0.920792	Male	7.4	0.27	5.2	2.07	2.83	2.93
77	Ob&T2D	71	7.3	166	71	25.7657	101	98	1.03061	Male	6.9	0.48	8.6	2.3	5.5	1.63
78	Ob&T2D	69	7.3	173	82	27.3982	93	97	0.958763	Male	5.9	0.37	6.2	1.86	3.84	1.66
79	Ob&T2D	41	7.32	167	78	27.968	102	103	0.990291	Male	6.4	0.45	7.7	2.28	4.92	2.94
80	Ob&T2D	76	7.39	170	86	29.7578	106	120	0.883333	Male	7	0.58	9.26	3.22	5.24	1.82
81	Ob&T2D	58	7.4	166	83	30.1205	114	102	1.11765	Male	6.6	1.9	5	1.9	2.3	3.09
82	Ob&T2D	57	7.4	170	80	27.6817	104	100	1.04	Male	7.7	0.34	5.7	1.7	3.5	4.1
83	Ob&T2D	33	7.4	173	68	22.7204	92	102	0.901961	Male	6.4	0.51	9.53	4.01	4.76	2.94
84	Ob&T2D	65	7.48	172	76	25.6896	104	97	1.07216	Male	7.1	0.41	6.5	2.3	3.7	1.77
85	Ob&T2D	62	7.5	175	95	31.0204	110	100	1.1	Male	5.5	0.4	7.06	3.3	3.15	2.25
86	Ob&T2D	57	7.51	170	76	26.2976	92	115	0.8	Male	8.9	0.64	10.67	1.31	8.54	2
87	Ob&T2D	76	7.6	162	70	26.6728	97	105	0.92381	Male	6.8	0.54	8.42	1.58	6.08	2.82
88	Ob&T2D	74	7.6	160	70	27.3437	96	104	0.923077	Male	7	0.45	6.18	2.54	3.03	3.43
89	Ob&T2D	61	7.62	161	75	28.9341	97	93	1.04301	Male	6.4	0.28	6.4	1.8	4.3	3.21
90	Ob&T2D	46	7.69	174	90	29.7265	103	108	0.953704	Male	7.7	0.38	7.06	2.17	4.37	2.97
91	Ob&T2D	47	7.7	161	99	38.193	113	110	1.02727	Male	6.6	0.29	6.8	2.4	4	3.65
92	Ob&T2D	54	7.7	157	80	32.4557	90	100	0.9	Male	6.1	0.5	7.79	1.64	5.42	2.16
93	Ob&T2D	60	7.72	155	63	26.2227	90	100	0.9	Male	6.9	0.33	5.16	2.15	2.57	2.73
94	Ob&T2D	NA	7.78	168	78	27.6361	100	105	0.952381	Male	7.9	0.29	6.2	1.5	4.2	3.48
95	Ob&T2D	62	7.8	172	90	30.4218	105	95	1.10526	Male	6.5	0.43	6.36	2.14	3.68	2.87
96	Ob&T2D	48	7.83	168	107	37.911	103	108	0.953704	Male	7.2	0.3	8.66	3.18	4.94	3.72
97	Ob&T2D	45	7.9	167	92	32.9879	111	96	1.15625	Male	7.3	0.5	9.7	1.8	7.1	3.81
98	Ob&T2D	60	7.92	162	75	28.578	98	96	1.02083	Male	6.7	0.35	7.85	2.18	5.28	2.27
99	Ob&T2D	73	8.04	162	82	31.2452	98	88	1.11364	Male	7.6	0.36	7.6	2.23	3.64	1.51
100	Ob&T2D	53	8.08	165	71	26.079	99	93	1.06452	Male	7.1	0.33	6.3	1.2	4.7	2.76
101	Ob&T2D	47	8.1	163	80	30.1103	101	100	1.01	Male	7.6	0.54	7.9	2.6	4.5	3.3
102	Ob&T2D	51	8.1	176	87	28.0863	105	117	0.897436	Male	5.6	0.41	7.62	1.62	5.47	1.82
103	Ob&T2D	75	8.2	173	80	26.7299	105	98	1.07143	Male	8.2	0.31	7.2	1.4	5.4	2.28
104	Ob&T2D	53	8.22	165	85	31.2213	99	105	0.942857	Male	7.9	0.47	10.79	4.98	4.96	3.74
105	Ob&T2D	63	8.26	172	75	25.3515	102	105	0.971429	Male	9	0.39	7.31	2.92	3.8	3.71
106	Ob&T2D	59	8.28	165	61.6	22.6263	99.6	89.4	1.11409	Male	7.7	0.21	5.2	2.2	2.7	2.94
107	Ob&T2D	50	8.28	175	95	31.0204	106	115	0.921739	Male	7.7	0.34	5.33	2.17	2.75	2.96
108	Ob&T2D	56	8.28	164	75	27.8852	84	87	0.965517	Male	7.6	0.29	6.99	1.78	4.78	3.16
109	Ob&T2D	NA	8.32	179	77	24.0317	108	105	1.02857	Male	11	0.7	6.8	2.4	3.6	5.36
110	Ob&T2D	59	8.49	160	73	28.5156	98	100	0.98	Male	7.6	0.28	5.9	2.8	2.8	2.98
111	Ob&T2D	66	8.52	165	90	33.0579	98	103	0.951456	Male	7.6	0.29	5.85	2.19	3.19	2.57
112	Ob&T2D	37	8.7	166	70	25.4028	98	86	1.13953	Male	9.1	0.37	7.1	2.8	3.8	2.9
113	Ob&T2D	64	9.09	178	88	27.7743	107	117	0.91453	Male	6.9	0.54	9.78	4.18	4.44	5.38
114	Ob&T2D	63	9.1	165	70	25.7117	97	108	0.898148	Male	7.5	0.26	4.72	1.53	2.81	1.51
115	Ob&T2D	66	9.16	165	75	27.5482	95	105	0.904762	Male	9.3	0.32	6.81	1.77	4.64	2.5
116	Ob&T2D	65	9.6	159	80	31.6443	98	105	0.933333	Male	6.7	0.2	5.15	1.91	2.7	2.33
117	Ob&T2D	73	9.9	165.2	67.5	24.7334	101	95	1.06316	Male	8.9	0.36	6.9	2.6	3.7	4.02
118	Ob&T2D	NA	10.65	165	63	23.1405	79.2	105	0.754286	Male	10.2	0.44	6.4	2.1	3.3	4.25
119	Ob&T2D	65	10.77	172	90	30.4218	96	112	0.857143	Male	8.5	0.5	6.5	1.87	3.96	2.15
120	Ob&T2D	65	10.84	165	76	27.9155	96	100	0.96	Male	9.1	0.56	9.77	2.29	6.7	4.61
121	Ob&T2D	49	10.9	172	83	28.0557	107	102	1.04902	Male	11.8	0.77	9.2	2.2	6.2	4.72
122	Ob&T2D	57	10.98	161	75	28.9341	106	108	0.981481	Male	7.6	0.4	9.9	3	6.3	2.88
123	Ob&T2D	79	11.17	169	81	28.3604	100	100	1	Male	8.6	0.26	6.08	1.54	4.16	2.24
124	Ob&T2D	61	11.27	174	92	30.3871	105	105	1	Male	9	0.32	7.5	2.9	4.2	3.46
125	Ob&T2D	65	11.8	172	75	25.3515	107	105	1.01905	Male	11	0.29	4.66	1.92	2.38	2.99
126	Ob&T2D	64	11.8	168	76	26.9274	103	100	1.03	Male	11	0.28	6.13	1.32	4	1.34
127	Ob&T2D	33	12.72	183	95	28.3675	110	122	0.901639	Male	9.7	0.4	7.19	2.7	3.84	2.17
128	Ob&T2D	49	13.4	179	105	32.7705	110	109	1.00917	Male	9.6	0.39	6.6	2.1	4	3.16
129	Ob&T2D	71	14	168	79	27.9904	101	103	0.980583	Male	8.1	0.39	5.09	1.62	3.01	5.82
130	Ob&T2D	66	16.83	156.3	63.5	25.993	94	95	0.989474	Male	13.8	0.44	9.03	2.98	5.35	3.26
131	Ob&T2D	69	18.1	167	72	25.8166	92	101	0.910891	Male	-	0.49	5.93	1.11	3.93	-
132	Ob&T2D	84	19.6	162	70	26.6728	110	102	1.07843	Male	8.3	0.36	8.6	2.1	5.8	3.63
133	Ob&T2D	63	7	163	71.7	26.9863	97	94	1.03191	Female	6.4	0.42	8.3	1.7	6.1	4.3
134	Ob&T2D	78	7	147	65	30.0801	95	96	0.989583	Female	6.6	0.41	7.2	1.4	5.3	2.98
135	Ob&T2D	58	7	162	72	27.4348	98	90	1.08889	Female	6.1	0.24	4.36	2.05	1.93	2.91
136	Ob&T2D	33	7.01	158	70	28.0404	90	104	0.865385	Female	6.6	0.31	6.1	1.94	3.75	2.04
137	Ob&T2D	68	7.01	156	65	26.7094	100	102	0.980392	Female	7.2	0.35	7.39	2.62	4.2	2.79
138	Ob&T2D	54	7.02	156	71	29.1749	95	96	0.989583	Female	6	0.28	6	2.5	3.1	3.88
139	Ob&T2D	82	7.06	155	70	29.1363	92	103	0.893204	Female	6.9	0.28	5.44	2.03	3.02	1.35
140	Ob&T2D	55	7.07	160	60	23.4375	99	100	0.99	Female	6.7	0.26	5.48	2.19	2.91	4.69
141	Ob&T2D	60	7.09	159	55	21.7555	88	96	0.916667	Female	6	0.29	6.69	2.46	3.82	3.49
142	Ob&T2D	56	7.1	170	85	29.4118	110	106	1.03774	Female	-	0.21	4.83	2.14	2.41	-
143	Ob&T2D	69	7.1	163	87.3	32.8578	107	118	0.90678	Female	6.6	0.69	8.84	2.06	5.73	1.88
144	Ob&T2D	81	7.1	145	60	28.5375	87	86	1.01163	Female	5.6	0.35	7.5	2.22	4.78	3.2
145	Ob&T2D	68	7.1	NA	NA	NA	NA	NA	NA	Female	5.8	-	-	-	-	3.45
146	Ob&T2D	53	7.11	151	65	28.5075	90	105	0.857143	Female	7.6	0.52	9.85	7.17	1.99	4
147	Ob&T2D	56	7.13	153	67	28.6215	93	95	0.978947	Female	7.3	0.33	6.39	1.54	4.37	2.37
148	Ob&T2D	55	7.18	155	70	29.1363	95	98	0.969388	Female	6.7	0.41	6.58	2.01	4.03	3.75
149	Ob&T2D	68	7.2	150	57.9	25.7333	95	90	1.05556	Female	7.4	0.27	5.6	2.5	2.7	3.26
150	Ob&T2D	52	7.2	153	66	28.1943	91	98	0.928571	Female	6.1	0.22	5.1	1.7	3.1	3.05
151	Ob&T2D	68	7.2	165	66	24.2424	100	96	1.04167	Female	7.3	0.48	7.22	2.19	4.35	4.28
152	Ob&T2D	47	7.2	150	70	31.1111	102	102	1	Female	6.4	0.5	7.52	1.86	4.58	2.14
153	Ob&T2D	59	7.2	160	75	29.2969	100	105	0.952381	Female	6.7	0.28	6.54	2.68	3.34	3.6
154	Ob&T2D	64	7.22	155	72	29.9688	93	110	0.845455	Female	6.6	0.27	6.54	1.97	4.11	2.93
155	Ob&T2D	60	7.26	163	74	27.852	99	102	0.970588	Female	6.3	0.37	6.9	2.8	3.5	2.95
156	Ob&T2D	73	7.26	160	70	27.3437	90	100	0.9	Female	6.6	0.37	6.52	2.12	3.78	3.05
157	Ob&T2D	66	7.3	155	61	25.3902	97	93	1.04301	Female	7.9	0.26	4.5	1.8	2.3	2.25
158	Ob&T2D	61	7.3	160	79	30.8594	97	105	0.92381	Female	6.5	0.34	6	2	3.4	5.08
159	Ob&T2D	78	7.3	160	74	28.9062	97	110	0.881818	Female	6.7	0.32	5.97	2.35	3.11	2.81
160	Ob&T2D	66	7.3	157	70	28.3987	96	110	0.872727	Female	6.4	0.29	2.58	0.67	1.47	1.57
161	Ob&T2D	55	7.31	162	79.5	30.2926	98	115	0.852174	Female	6.1	0.2	5.15	1.91	2.7	2.34
162	Ob&T2D	58	7.34	158	68	27.2392	94	110	0.854545	Female	6.8	0.28	5.42	1.72	3.32	2.15
163	Ob&T2D	69	7.37	157	72.5	29.413	92	98	0.938776	Female	6	0.21	4.48	1.95	2.21	2.79
164	Ob&T2D	65	7.4	153	74.5	31.8254	103	114	0.903509	Female	6.9	0.25	4.55	2.06	2.1	4.12
165	Ob&T2D	NA	7.42	157	63.5	25.7617	85.8	102.3	0.83871	Female	7	0.27	5.9	2.3	3.3	4.96
166	Ob&T2D	75	7.46	153	58	24.7768	79	95	0.831579	Female	6.5	0.29	7.31	1.96	4.86	1.87
167	Ob&T2D	75	7.46	154	62	26.1427	92	104	0.884615	Female	7.2	0.28	4.95	1.78	2.78	2.39
168	Ob&T2D	65	7.47	154	59	24.8777	94	96	0.979167	Female	6.4	0.56	7.2	1.5	4.9	3.87
169	Ob&T2D	52	7.48	158	65	26.0375	94	104	0.903846	Female	5.9	0.41	6.33	1.21	4.52	3.81
170	Ob&T2D	69	7.49	158	70	28.0404	94	106	0.886792	Female	8.2	0.82	9.86	1.79	7.16	2.41
171	Ob&T2D	61	7.5	158	67	26.8386	95	100	0.95	Female	7.6	0.22	5	2	2.6	5.21
172	Ob&T2D	59	7.5	150	70	31.1111	90	103	0.873786	Female	7.6	0.31	7.85	2.39	4.86	4.11
173	Ob&T2D	33	7.5	166	68	24.677	87	102	0.852941	Female	7.4	0.35	5.98	2.28	3.14	3.17
174	Ob&T2D	50	7.5	160	70	27.3437	90	101	0.891089	Female	8.8	0.33	7.1	1.18	5.46	4.33
175	Ob&T2D	82	7.52	147	54	24.9896	100	105	0.952381	Female	7.2	0.47	9.3	3	5.6	4.49
176	Ob&T2D	57	7.52	170	89.5	30.9689	100	103	0.970874	Female	6.6	0.25	6.25	2.86	2.9	6.25
177	Ob&T2D	51	7.54	158	65	26.0375	95	100	0.95	Female	7.9	0.4	7.9	2.9	4.3	3.2
178	Ob&T2D	67	7.6	151	59	25.8761	92	88	1.04545	Female	6.7	0.31	4.7	1.7	2.5	3.89
179	Ob&T2D	86	7.6	146	58	27.2096	88	82	1.07317	Female	7.4	0.43	8.12	3.98	3.33	5.2
180	Ob&T2D	63	7.61	158	67	26.8386	95	106	0.896226	Female	7.2	0.22	4.83	1.44	3.01	3.98
181	Ob&T2D	73	7.63	159	72	28.4799	94	100	0.94	Female	7.1	0.39	6.92	2.37	4	1.61
182	Ob&T2D	68	7.7	150	69	30.6667	103	99	1.0404	Female	6.3	0.41	7.7	2.7	4.2	2.67
183	Ob&T2D	67	7.7	150	70	31.1111	90	96	0.9375	Female	7.7	0.39	7.28	2.07	4.52	4.52
184	Ob&T2D	73	7.7	150	60	26.6667	91	102	0.892157	Female	7.2	0.38	5.7	1.7	3.46	2.28
185	Ob&T2D	66	7.77	157	66	26.7759	96	100	0.96	Female	6.2	0.32	6.45	2.56	3.36	3.33
186	Ob&T2D	56	7.79	160	80	31.25	96	100	0.96	Female	6.6	0.23	4.4	1.9	2.2	3.83
187	Ob&T2D	61	7.791	160	64	25	85	93	0.913978	Female	5.7	0.27	7.73	2.87	4.3	1.78
188	Ob&T2D	75	7.8	150	65	28.8889	101	102	0.990196	Female	6.7	0.3	5.3	2.05	2.72	4.78
189	Ob&T2D	61	7.8	150	80	35.5556	92	101	0.910891	Female	6.4	0.27	6.54	2.04	4.14	4.14
190	Ob&T2D	70	7.86	163	73	27.4756	97	113	0.858407	Female	6.5	0.31	5.11	1.5	2.84	2.04
191	Ob&T2D	71	7.86	164	75	27.8852	99	106	0.933962	Female	7.4	0.43	6.94	3.21	3.1	3.45
192	Ob&T2D	75	7.94	150	61	27.1111	97	91	1.06593	Female	7.3	0.28	4.1	1.7	2	2.83
193	Ob&T2D	62	8	155	61	25.3902	94	89	1.05618	Female	6.4	0.32	6.2	2.3	3.5	4.13
194	Ob&T2D	60	8.02	160	70	27.3437	90	98	0.918367	Female	6.8	0.4	7.79	2.63	4.52	3.1
195	Ob&T2D	71	8.08	156	78	32.0513	90	95	0.947368	Female	7.4	0.38	5.01	1.86	2.58	3.25
196	Ob&T2D	69	8.14	166	75	27.2173	100	99	1.0101	Female	7.6	0.24	6.34	2.18	3.74	1.97
197	Ob&T2D	65	8.16	152	65	28.1337	93	102	0.911765	Female	8.8	0.55	9.51	3.48	5.38	1.63
198	Ob&T2D	50	8.25	162	60	22.8624	97.2	110	0.883636	Female	7	0.31	5.14	1.64	3.07	2.74
199	Ob&T2D	60	8.34	158	68	27.2392	95	98	0.969388	Female	9.8	0.41	6.2	1.9	3.6	3.9
200	Ob&T2D	68	8.41	152	65	28.1337	96	106	0.90566	Female	9.1	0.37	7.06	2.48	4.14	2.79
201	Ob&T2D	60	8.42	161	82	31.6346	109	113	0.964602	Female	7.7	0.36	5.4	2.3	2.6	3.56
202	Ob&T2D	62	8.45	157.5	58	23.3812	90	93	0.967742	Female	8.1	0.28	5.44	2.03	3.02	4.32
203	Ob&T2D	71	8.5	156	78	32.0513	110	118	0.932203	Female	7	0.31	7.06	2.26	4.23	2.87
204	Ob&T2D	60	8.55	145	55	26.1593	91	89	1.02247	Female	7.1	0.29	5.63	2.12	2.9	3.43
205	Ob&T2D	60	8.59	155	72	29.9688	93.5	100	0.935	Female	6	0.46	5.6	1.74	3.17	3.07
206	Ob&T2D	84	8.67	149	66	29.7284	88	96	0.916667	Female	6.5	0.15	5.31	1.55	3.49	2.27
207	Ob&T2D	54	8.68	159	66	26.1066	91	100	0.91	Female	-	0.33	6.58	2.14	3.89	4.58
208	Ob&T2D	80	8.76	146.5	51.5	23.9956	88	86	1.02326	Female	6.8	0.33	5.1	2.4	2.4	4.15
209	Ob&T2D	57	8.77	145	58	27.5862	92	94	0.978723	Female	7.5	0.37	8.2	4	3.6	3.14
210	Ob&T2D	58	8.8	160.2	61.3	23.8856	97	95	1.02105	Female	8.5	0.22	5	2.1	2.5	4.69
211	Ob&T2D	58	8.89	158	64	25.6369	91	103	0.883495	Female	8	0.25	5.39	2.18	2.81	2.04
212	Ob&T2D	66	9.07	150	67	29.7778	101	103	0.980583	Female	6.7	0.36	7.43	1.69	5.36	3.07
213	Ob&T2D	71	9.1	159	85	33.6221	119	117	1.01709	Female	7.4	0.26	8	1.6	5.8	2.02
214	Ob&T2D	50	9.1	155	90	37.461	107	99	1.08081	Female	6.3	0.36	6.7	1.8	4.3	2.73
215	Ob&T2D	74	9.13	156	70	28.764	94	103	0.912621	Female	7.5	0.28	5.42	2.17	2.86	3.75
216	Ob&T2D	87	9.14	155	67	27.8876	93	104	0.894231	Female	9.1	0.28	6.47	3.36	2.72	5.27
217	Ob&T2D	55	9.1516	160	95	37.1094	90	105	0.857143	Female	6.8	0.34	5.72	2.89	2.39	5.66
218	Ob&T2D	65	9.28	153	57	24.3496	86	97	0.886598	Female	6.1	0.38	6.18	1.14	4.49	1.9
219	Ob&T2D	87	9.33	157	65	26.3702	94	105	0.895238	Female	10.8	0.27	5.97	3.4	2.17	4.72
220	Ob&T2D	69	9.52	156	67	27.5312	93	103	0.902913	Female	7.4	0.14	4.23	1.13	4.23	3.06
221	Ob&T2D	49	9.6	148.5	56.5	25.621	88	94	0.93617	Female	7.2	0.2	4.5	2.2	2	4.1
222	Ob&T2D	60	9.69	151	60	26.3146	88	100	0.88	Female	9	0.25	5.29	2.4	2.56	4.41
223	Ob&T2D	55	10.15	164	67	24.9108	100	103	0.970874	Female	9.6	0.3	5.6	2.1	3.1	3.67
224	Ob&T2D	74	10.2	158	78	31.245	97	92	1.05435	Female	7.4	0.42	6.7	1.7	4.4	3.57
225	Ob&T2D	76	10.24	150	63	28	90	98	0.918367	Female	8.9	0.53	7.84	2.68	4.44	2.77
226	Ob&T2D	69	10.3	166	70	25.4028	93	103	0.902913	Female	6.9	0.26	6.18	2.11	3.63	3.55
227	Ob&T2D	81	10.97	165	70	25.7117	88	90	0.977778	Female	8.8	0.22	4.91	1.58	2.9	2.85
228	Ob&T2D	69	11.2	157	75	30.4272	102	110	0.927273	Female	6.5	0.3	5.21	2.09	2.75	2.77
229	Ob&T2D	55	11.25	161	65	25.0762	89	93	0.956989	Female	6	0.24	4.34	2.09	1.63	4.31
230	Ob&T2D	52	11.3	168	80	28.3447	103	108	0.953704	Female	10.7	0.61	9.33	3.29	5.25	2.37
231	Ob&T2D	NA	11.3	150	NA	NA	88	90	0.977778	Female	7.6	0.6	14.6	0.7	13.3	2.5
232	Ob&T2D	56	11.36	158	60	24.0346	92	100	0.92	Female	9.5	0.34	6	2.12	3.4	2.56
233	Ob&T2D	57	11.69	156	73	29.9967	89	91	0.978022	Female	10.7	0.49	7.69	1.86	5.16	1.13
234	Ob&T2D	64	12.1	165	76	27.9155	100	103	0.970874	Female	6.3	0.25	6.28	1.85	4.11	2.8
235	Ob&T2D	64	12.63	149	56	25.2241	86	100	0.86	Female	10.7	0.33	6.4	2.6	3.1	3.75
236	Ob&T2D	56	12.7	163	80	30.1103	97	105	0.92381	Female	12	0.33	5.65	2.47	2.74	2.69
237	Ob&T2D	63	14.2	158	55	22.0317	85	95	0.894737	Female	11.6	0.38	7	2.93	3.57	2.01
238	Ob&T2D	64	14.93	157	145	58.8259	95	105	0.904762	Female	8.2	0.32	8.37	2.39	5.55	2.95
239	Ob&T2D	NA	15.11	154	67	28.251	104	101	1.0297	Female	7.1	-	-	-	-	1.6
240	Ob&T2D	NA	15.76	155	80	33.2986	NA	NA	NA	Female	6.4	1	10	3.8	4.9	3.57
241	Ob&T2D	62	17.8	160	63	24.6094	97	95	1.02105	Female	8	0.33	8.8	2.1	6.3	5.31
242	Ob&T2D	64	18.2	155	51	21.2279	83	93	0.892473	Female	12.8	0.19	3.86	1.39	2.17	5.46
243	Ob&T2D	NA	19.11	160	63	24.6094	NA	NA	NA	Female	11.5	0.5	9.1	1.7	6.6	3.85
