# Supplementary material for: The Depletion of Carbohydrate Metabolic Genes in the Gut Microbiome Contributes to the Transition From Central Obesity to Type 2 Diabetes
Source: Front Endocrinol (Lausanne). 2021 Oct 22;12:747646. doi: 10.3389/fendo.2021.747646 (PMC8569854; doi:10.3389/fendo.2021.747646)
Supplement: Supplementary file 10 [file Table_2.xlsx]

## Sheet: Sheet1
Supplementary Table2. Gut 16S rRNA gene sequencing and metagenomic sequncing reads.
Sample	Group	Gut_16S_RawReads	Gut_16S_CleanReads	ratio	Gut_meta_RawReads	Gut_meta_CleanReads	ratio
1	Ob&H	64415	54441	0.84516	21551818	21520567	0.99855
2	Ob&H	73474	57889	0.787884	20147708	20116381	0.998445
3	Ob&H	49632	41852	0.843246	17958032	17928929	0.998379
4	Ob&H	69031	45707	0.662123	20950284	20941248	0.999569
5	Ob&H	63402	44881	0.70788	16793593	16783396	0.999393
6	Ob&H	71930	58118	0.80798	18535359	18525425	0.999464
7	Ob&H	89955	68073	0.756745	21218922	21189846	0.99863
8	Ob&H	72178	63116	0.874449	24095274	24057917	0.99845
9	Ob&H	70048	57499	0.820851	17955450	17939732	0.999125
10	Ob&H	83211	59845	0.719196	18259623	18243611	0.999123
11	Ob&H	75854	57216	0.754291	20404632	20365748	0.998094
12	Ob&H	88662	66905	0.754607	26996274	26965485	0.99886
13	Ob&H	64866	51890	0.799957	23513008	23487910	0.998933
14	Ob&H	78177	62209	0.795746	17227557	17213110	0.999161
15	Ob&H	75131	63650	0.847187	17905379	17897331	0.999551
16	Ob&H	71573	58903	0.822978	17062632	17055186	0.999564
17	Ob&H	90258	77577	0.859503	19064579	19051396	0.999309
18	Ob&H	76248	55274	0.724924	17292011	17276760	0.999118
19	Ob&H	67351	55045	0.817286	18107942	18093639	0.99921
20	Ob&H	70118	55239	0.787801	22064940	22030363	0.998433
21	Ob&H	57065	46109	0.808008	19857706	19841200	0.999169
22	Ob&H	58253	48377	0.830464	16553239	16536955	0.999016
23	Ob&H	63070	49169	0.779594	18614956	18599292	0.999159
24	Ob&H	61307	49289	0.80397	19108175	19098958	0.999518
25	Ob&H	70395	57189	0.812401	16686865	16678146	0.999477
26	Ob&H	80388	57761	0.718528	17736353	17726356	0.999436
27	Ob&H	72096	66360	0.920439	24014754	24002306	0.999482
28	Ob&H	68358	52449	0.767269	23067178	23041754	0.998898
29	Ob&H	53848	46442	0.862465	16381629	16374260	0.99955
30	Ob&H	84085	63948	0.760516	16982011	16968705	0.999216
31	Ob&H	79816	59774	0.748897	19797054	19781907	0.999235
32	Ob&H	65723	54830	0.834259	18272850	18258056	0.99919
33	Ob&H	81385	58006	0.712736	18707648	18684750	0.998776
34	Ob&H	68558	52712	0.768867	16456630	16430077	0.998386
35	Ob&H	53616	45406	0.846874	17897759	17889369	0.999531
36	Ob&H	67747	58769	0.867478	16626206	16618675	0.999547
37	Ob&H	87781	59603	0.678997	16543738	16535947	0.999529
38	Ob&H	84797	66478	0.783966	21513059	21497516	0.999278
39	Ob&H	100047	71774	0.717403	20298556	20267560	0.998473
40	Ob&H	73083	56366	0.77126	17167838	17144118	0.998618
41	Ob&H	67883	52136	0.768027	19707350	19684408	0.998836
42	Ob&H	86760	63872	0.736192	23428595	23403746	0.998939
43	Ob&H	55099	35784	0.649449	22461657	22451746	0.999559
44	Ob&H	71242	55794	0.783162	28697129	28674590	0.999215
45	Ob&H	65433	47164	0.720798	21524781	21496076	0.998666
46	Ob&H	79549	69762	0.876969	23187049	23170196	0.999273
47	Ob&H	69181	54270	0.784464	18929464	18918639	0.999428
48	Ob&H	110033	83870	0.762226	20545742	20516991	0.998601
49	Ob&H	180087	136338	0.757067	18642914	18630796	0.99935
50	Ob&H	58664	48595	0.828362	18352834	18344130	0.999526
51	Ob&H	66109	51719	0.782329	19066014	19055909	0.99947
52	Ob&H	85854	73256	0.853263	19858653	19823772	0.998244
53	Ob&H	65962	57543	0.872366	18087052	18076033	0.999391
54	Ob&H	90986	81078	0.891104	17862451	17824338	0.997866
55	Ob&H	60094	51690	0.860152	22862084	22836050	0.998861
56	Ob&H	66179	45302	0.684537	18676027	18653163	0.998776
57	Ob&H	88638	69230	0.781042	19041743	19004938	0.998067
58	Ob&H	85233	66754	0.783194	17604541	17586305	0.998964
59	Ob&H	66771	58107	0.870243	17537580	17524770	0.99927
60	Ob&H	94071	83920	0.892092	24719022	24672913	0.998135
61	Ob&T2D	53307	46004	0.863001	18719371	18684885	0.998158
62	Ob&T2D	75017	63554	0.847195	18525984	18500090	0.998602
63	Ob&T2D	86551	67072	0.774942	18765393	18719271	0.997542
64	Ob&T2D	86185	78190	0.907234	18298200	18252730	0.997515
65	Ob&T2D	92593	74617	0.80586	24190781	24114905	0.996863
66	Ob&T2D	57205	49300	0.861813	21503799	21477337	0.998769
67	Ob&T2D	NA	NA	NA	NA	NA	NA
68	Ob&T2D	51034	41589	0.814927	21443301	21415841	0.998719
69	Ob&T2D	96440	85381	0.885328	21435301	21405848	0.998626
70	Ob&T2D	57444	45729	0.796062	20614407	20552319	0.996988
71	Ob&T2D	49299	31078	0.630398	21259145	21248350	0.999492
72	Ob&T2D	75626	64292	0.850131	24327060	24270316	0.997667
73	Ob&T2D	52269	45965	0.879393	22694045	22682743	0.999502
74	Ob&T2D	86749	65066	0.750049	19643610	19630210	0.999318
75	Ob&T2D	105575	80442	0.761942	16380549	16358640	0.998662
76	Ob&T2D	91393	67274	0.736096	22268152	22256938	0.999496
77	Ob&T2D	76700	51010	0.665059	21995897	21970392	0.99884
78	Ob&T2D	51835	47096	0.908575	18663463	18647477	0.999143
79	Ob&T2D	72278	66587	0.921262	18660400	18644799	0.999164
80	Ob&T2D	90016	81239	0.902495	20301429	20265371	0.998224
81	Ob&T2D	90004	74781	0.830863	18476404	18439591	0.998008
82	Ob&T2D	80225	58764	0.73249	19106085	19097954	0.999574
83	Ob&T2D	110947	77469	0.698252	21052056	21043109	0.999575
84	Ob&T2D	80069	65214	0.814473	21186451	21149625	0.998262
85	Ob&T2D	81056	66138	0.815954	18476979	18453144	0.99871
86	Ob&T2D	56049	50373	0.898731	21174455	21146695	0.998689
87	Ob&T2D	78812	55511	0.704347	18356286	18345316	0.999402
88	Ob&T2D	67399	52241	0.775101	18394283	18382323	0.99935
89	Ob&T2D	86037	73777	0.857503	19085529	19065826	0.998968
90	Ob&T2D	92540	82283	0.889161	18273034	18237416	0.998051
91	Ob&T2D	73211	62548	0.854352	19389709	19360300	0.998483
92	Ob&T2D	54027	46856	0.86727	23176141	23142516	0.998549
93	Ob&T2D	79385	56194	0.707867	22836319	22819588	0.999267
94	Ob&T2D	68153	58356	0.85625	18693620	18646819	0.997496
95	Ob&T2D	58864	50301	0.854529	19688791	19669328	0.999011
96	Ob&T2D	51304	44060	0.858802	24654059	24617867	0.998532
97	Ob&T2D	63186	44390	0.702529	19191405	19171375	0.998956
98	Ob&T2D	50758	45724	0.900824	20495378	20467522	0.998641
99	Ob&T2D	80901	66177	0.818	20655866	20633824	0.998933
100	Ob&T2D	63408	50416	0.795105	17190928	17111834	0.995399
101	Ob&T2D	156325	141277	0.903739	NA	NA	NA
102	Ob&T2D	76433	68401	0.894915	22668517	22647436	0.99907
103	Ob&T2D	73952	68005	0.919583	17276908	17234320	0.997535
104	Ob&T2D	67658	54129	0.800038	19310729	19283959	0.998614
105	Ob&T2D	49056	44349	0.904048	20332678	20304416	0.99861
106	Ob&T2D	134299	114540	0.852873	NA	NA	NA
107	Ob&T2D	66777	60024	0.898872	16907717	16887658	0.998814
108	Ob&T2D	98745	73377	0.743096	NA	NA	NA
109	Ob&T2D	72046	64488	0.895095	19455158	19423436	0.998369
110	Ob&T2D	69224	50465	0.72901	18194101	18163838	0.998337
111	Ob&T2D	121697	100785	0.828163	18100622	18076425	0.998663
112	Ob&T2D	53230	40107	0.753466	18237814	18222183	0.999143
113	Ob&T2D	61896	53262	0.860508	18582338	18565914	0.999116
114	Ob&T2D	65619	50777	0.773816	20542637	20508093	0.998318
115	Ob&T2D	49410	34360	0.695406	17892925	17882099	0.999395
116	Ob&T2D	92677	74274	0.801429	18849846	18822715	0.998561
117	Ob&T2D	80419	60947	0.757868	NA	NA	NA
118	Ob&T2D	70732	62855	0.888636	20356464	20331534	0.998775
119	Ob&T2D	117139	105526	0.900861	NA	NA	NA
120	Ob&T2D	75782	54678	0.721517	19241813	19229277	0.999349
121	Ob&T2D	74523	58493	0.784899	21873245	21812781	0.997236
122	Ob&T2D	85777	50746	0.591604	20414929	20369833	0.997791
123	Ob&T2D	56245	50851	0.904098	21045271	21013430	0.998487
124	Ob&T2D	96162	80240	0.834425	NA	NA	NA
125	Ob&T2D	72131	58899	0.816556	19874537	19851570	0.998844
126	Ob&T2D	53877	45621	0.846762	24600809	24572019	0.99883
127	Ob&T2D	111298	79471	0.714038	18438029	18429937	0.999561
128	Ob&T2D	51601	38555	0.747175	19895509	19836296	0.997024
129	Ob&T2D	56977	50467	0.885743	19911177	19886676	0.998769
130	Ob&T2D	103757	86824	0.836801	NA	NA	NA
131	Ob&T2D	89122	73388	0.823455	19877389	19843526	0.998296
132	Ob&T2D	63426	52953	0.834878	16405442	16387006	0.998876
133	Ob&T2D	81188	75069	0.924632	NA	NA	NA
134	Ob&T2D	64987	49150	0.756305	32735604	32656102	0.997571
135	Ob&T2D	53703	48155	0.896691	19070081	19040741	0.998461
136	Ob&T2D	58779	48396	0.823355	18442160	18434268	0.999572
137	Ob&T2D	81110	63796	0.786537	19965678	19955823	0.999506
138	Ob&T2D	85684	74755	0.87245	20000030	19959515	0.997974
139	Ob&T2D	67517	53993	0.799695	17394052	17382903	0.999359
140	Ob&T2D	60866	54677	0.898318	22425642	22393728	0.998577
141	Ob&T2D	83951	67153	0.799907	17242770	17221942	0.998792
142	Ob&T2D	66951	54676	0.816657	22394252	22370189	0.998925
143	Ob&T2D	75314	58560	0.777545	21188257	21165489	0.998925
144	Ob&T2D	54064	47721	0.882676	20755141	20719723	0.998294
145	Ob&T2D	65027	45334	0.697157	16184699	16168287	0.998986
146	Ob&T2D	76667	66605	0.868757	21526265	21516962	0.999568
147	Ob&T2D	100019	74061	0.740469	19219153	19206513	0.999342
148	Ob&T2D	72923	61466	0.842889	18992088	18965936	0.998623
149	Ob&T2D	118516	98215	0.828707	NA	NA	NA
150	Ob&T2D	91131	79887	0.876617	17400007	17359619	0.997679
151	Ob&T2D	49967	43131	0.86319	22760690	22734731	0.998859
152	Ob&T2D	59482	55129	0.926818	19534806	19473843	0.996879
153	Ob&T2D	103187	68378	0.662661	17831505	17804565	0.998489
154	Ob&T2D	81910	59909	0.7314	20319553	20310431	0.999551
155	Ob&T2D	84375	71146	0.843212	NA	NA	NA
156	Ob&T2D	87835	67023	0.763056	17614865	17600328	0.999175
157	Ob&T2D	100251	81596	0.813917	NA	NA	NA
158	Ob&T2D	88774	81219	0.914896	17967270	17942346	0.998613
159	Ob&T2D	73562	57807	0.785827	20108779	20087127	0.998923
160	Ob&T2D	54763	49384	0.901777	20306806	20285659	0.998959
161	Ob&T2D	78790	65844	0.83569	18599016	18574990	0.998708
162	Ob&T2D	101028	82565	0.817249	16810093	16803198	0.99959
163	Ob&T2D	59483	52115	0.876133	18938252	18924404	0.999269
164	Ob&T2D	95220	79047	0.830151	19997689	19978973	0.999064
165	Ob&T2D	84091	70660	0.84028	19804796	19779359	0.998716
166	Ob&T2D	73051	66040	0.904026	20983336	20956086	0.998701
167	Ob&T2D	86593	59125	0.682792	16594042	16577347	0.998994
168	Ob&T2D	80884	71478	0.88371	19027159	18986817	0.99788
169	Ob&T2D	48931	37542	0.767244	18473321	18464587	0.999527
170	Ob&T2D	71778	50697	0.706303	19134680	19124147	0.99945
171	Ob&T2D	79063	66372	0.839482	26146010	26088506	0.997801
172	Ob&T2D	77847	50739	0.651778	18576379	18567448	0.999519
173	Ob&T2D	52139	35631	0.683385	NA	NA	NA
174	Ob&T2D	49982	38693	0.774139	20488354	20473664	0.999283
175	Ob&T2D	85686	65582	0.765376	20079365	20045723	0.998325
176	Ob&T2D	56423	47949	0.849813	19682904	19668230	0.999254
177	Ob&T2D	95009	81250	0.855182	18460124	18425047	0.9981
178	Ob&T2D	71527	59014	0.825059	21053718	20971414	0.996091
179	Ob&T2D	77853	71329	0.916201	18738504	18711854	0.998578
180	Ob&T2D	83453	58081	0.695973	20975086	20966307	0.999581
181	Ob&T2D	90400	79219	0.876316	16352687	16335451	0.998946
182	Ob&T2D	59682	41628	0.697497	21268314	21215374	0.997511
183	Ob&T2D	52449	48982	0.933898	17776901	17751274	0.998558
184	Ob&T2D	70622	62046	0.878565	24686865	24669884	0.999312
185	Ob&T2D	58039	42138	0.726029	17574085	17564357	0.999446
186	Ob&T2D	72735	68353	0.939754	21577613	21550469	0.998742
187	Ob&T2D	53533	48533	0.9066	17386337	17372999	0.999233
188	Ob&T2D	60800	52147	0.857681	18454808	18436977	0.999034
189	Ob&T2D	87285	78666	0.901255	42447001	42395614	0.998789
190	Ob&T2D	67799	61948	0.913701	23568554	23545156	0.999007
191	Ob&T2D	62578	54692	0.873981	19686863	19670868	0.999188
192	Ob&T2D	71373	52453	0.734914	17525545	17470780	0.996875
193	Ob&T2D	80837	58055	0.718174	17887108	17870618	0.999078
194	Ob&T2D	73775	62805	0.851305	20402913	20373531	0.99856
195	Ob&T2D	67243	57826	0.859956	16817300	16806163	0.999338
196	Ob&T2D	81247	68296	0.840597	19061742	19035335	0.998615
197	Ob&T2D	61299	44523	0.726325	18618717	18602509	0.999129
198	Ob&T2D	72923	60137	0.824664	18992088	18965936	0.998623
199	Ob&T2D	61228	46772	0.763899	18724190	18690297	0.99819
200	Ob&T2D	73487	66614	0.906473	17309838	17273380	0.997894
201	Ob&T2D	72564	60517	0.833981	22209799	22158146	0.997674
202	Ob&T2D	83427	59393	0.711916	18859412	18840819	0.999014
203	Ob&T2D	55061	42113	0.764843	19951378	19926702	0.998763
204	Ob&T2D	49413	42515	0.860401	23588377	23554086	0.998546
205	Ob&T2D	69115	57254	0.828387	18193276	18171828	0.998821
206	Ob&T2D	68507	46091	0.672793	18618563	18608540	0.999462
207	Ob&T2D	97057	92207	0.950029	NA	NA	NA
208	Ob&T2D	74140	59614	0.804073	NA	NA	NA
209	Ob&T2D	189361	157654	0.832558	17906203	17883011	0.998705
210	Ob&T2D	79203	65291	0.82435	NA	NA	NA
211	Ob&T2D	56847	50325	0.885271	27666785	27620009	0.998309
212	Ob&T2D	84918	72155	0.849702	16363615	16345951	0.998921
213	Ob&T2D	77009	59594	0.773858	18640491	18603418	0.998011
214	Ob&T2D	69412	56845	0.818951	17071112	17055730	0.999099
215	Ob&T2D	94238	73295	0.777765	20664330	20652968	0.99945
216	Ob&T2D	108241	77866	0.719376	22852828	22840491	0.99946
217	Ob&T2D	75202	50574	0.672509	18263817	18254286	0.999478
218	Ob&T2D	63510	52813	0.83157	17776562	17760848	0.999116
219	Ob&T2D	89730	66909	0.74567	18054065	18035079	0.998948
220	Ob&T2D	82220	63753	0.775395	19116395	19099862	0.999135
221	Ob&T2D	89445	77777	0.869551	NA	NA	NA
222	Ob&T2D	49703	43045	0.866044	20634619	20609938	0.998804
223	Ob&T2D	125774	104220	0.828629	NA	NA	NA
224	Ob&T2D	72418	49845	0.688296	22759218	22750936	0.999636
225	Ob&T2D	68661	53148	0.774064	20453808	20438585	0.999256
226	Ob&T2D	54476	43559	0.7996	22831534	22805034	0.998839
227	Ob&T2D	50279	46966	0.934108	17407316	17389468	0.998975
228	Ob&T2D	74179	66372	0.894755	22495789	22467457	0.998741
229	Ob&T2D	65226	60145	0.922102	18667750	18644246	0.998741
230	Ob&T2D	89630	75285	0.839953	17960589	17940363	0.998874
231	Ob&T2D	80952	73460	0.907451	24795581	24763307	0.998698
232	Ob&T2D	69108	45076	0.652254	22829728	22819299	0.999543
233	Ob&T2D	62655	57031	0.910239	17899819	17876903	0.99872
234	Ob&T2D	71681	56921	0.794088	21095056	21069614	0.998794
235	Ob&T2D	127097	105549	0.83046	18948082	18922611	0.998656
236	Ob&T2D	54156	48827	0.901599	18989281	18974838	0.999239
237	Ob&T2D	66995	49839	0.743921	21349026	21340184	0.999586
238	Ob&T2D	85707	69635	0.812477	19956944	19942739	0.999288
239	Ob&T2D	84614	69913	0.826258	19116845	19082537	0.998205
240	Ob&T2D	75806	61033	0.805121	22155889	22134042	0.999014
241	Ob&T2D	70840	58142	0.820751	20297426	20273216	0.998807
242	Ob&T2D	54110	41664	0.769987	17095211	17087616	0.999556
243	Ob&T2D	69919	42100	0.602125	19418411	19395009	0.998795
