# Supplementary material for: The Depletion of Carbohydrate Metabolic Genes in the Gut Microbiome Contributes to the Transition From Central Obesity to Type 2 Diabetes
Source: Front Endocrinol (Lausanne). 2021 Oct 22;12:747646. doi: 10.3389/fendo.2021.747646 (PMC8569854; doi:10.3389/fendo.2021.747646)
Supplement: Supplementary file 11 [file Table_3.xlsx]

## Sheet: Sheet1
Gene_ID	Mean(Ob&T2D)	Mean(Ob&H)	Log2FC(Ob&H/Ob&T2D)	Pvalue	Qvalue	Lfdr	KO	Kingdom	Phylum	Class	Order	Family	Genu	Species
gene_1149676	0	33.8482	-15.05	3.97746e-09	0.000340271	0.000437679		Bacteria	Bacteroidetes	Bacteroidia	Bacteroidales	Prevotellaceae	Prevotella	Prevotella brevis
gene_19188	0	25.8662	-14.66	0.000186362	0.0786419	0.109971		Bacteria	Chlamydiae	Chlamydiia	Chlamydiales	Chlamydiaceae	Chlamydia	Chlamydia trachomatis
gene_275860	0	23.317	-14.51	4.0696e-05	0.0506405	0.0795068		Bacteria
gene_3022026	0	18.1275	-14.15	4.0696e-05	0.0506405	0.0795068		Bacteria	Bacteroidetes	Bacteroidia	Bacteroidales	unclassified Bacteroidales family	Phocaeicola	Phocaeicola massiliensis
gene_639706	0	18.0135	-14.14	4.0696e-05	0.0506405	0.0795068		Bacteria	Bacteroidetes	Bacteroidia	Bacteroidales	Prevotellaceae	Prevotella	Prevotella sp. CAG:386
gene_76240	0	16.7132	-14.03	6.96537e-12	9.53418e-06	0.000437679		Bacteria	Bacteroidetes	Bacteroidia	Bacteroidales	Prevotellaceae	Prevotella	Prevotella bryantii
gene_275840	0	16.0005	-13.97	4.0696e-05	0.0506405	0.0795068		Bacteria
gene_2550032	0	15.1772	-13.89	1.92795e-06	0.0123896	0.031981		Bacteria
gene_3013022	0	14.9217	-13.87	4.0696e-05	0.0506405	0.0795068		Bacteria	Bacteroidetes	Bacteroidia	Bacteroidales	Prevotellaceae	Prevotella	Prevotella sp. CAG:520
gene_2846300	0	14.8937	-13.86	3.97746e-09	0.000340271	0.000437679		Bacteria	Bacteroidetes	Bacteroidia	Bacteroidales	Bacteroidaceae	Bacteroides	Bacteroides fragilis
gene_2846307	0	14.9015	-13.86	1.89194e-08	0.000806765	0.0013391		Bacteria	Bacteroidetes	Bacteroidia	Bacteroidales	Bacteroidaceae	Bacteroides	Bacteroides ovatus
gene_4181907	0.000789323	25.6823	-13.81	8.8584e-09	0.000638176	0.000437679		Bacteria	Bacteroidetes	Bacteroidia	Bacteroidales	unclassified Bacteroidales family	unclassified Bacteroidales genus	unclassified Bacteroidales species
gene_2039583	0	12.8705	-13.65	0.000186362	0.0786419	0.109971		Bacteria	Bacteroidetes	Bacteroidia	Bacteroidales	Prevotellaceae	Prevotella	Prevotella rara
gene_2846301	0	12.7348	-13.64	1.89194e-08	0.000806765	0.0013391		Bacteria	Bacteroidetes	Sphingobacteriia	Sphingobacteriales	Sphingobacteriaceae	Pedobacter	Pedobacter kyungheensis
gene_1149678	0	12.6442	-13.63	1.89194e-08	0.000806765	0.0013391		Bacteria
gene_2846302	0	12.5525	-13.62	3.97746e-09	0.000340271	0.000437679		Bacteria
gene_2846303	0	12.5483	-13.62	8.91231e-08	0.00154419	0.00370633		Bacteria	Bacteroidetes	Bacteroidia	Bacteroidales	unclassified Bacteroidales family	unclassified Bacteroidales genus	unclassified Bacteroidales species
gene_118733	0	12.4513	-13.6	4.0696e-05	0.0506405	0.0795068	K06877 K06877; DEAD/DEAH box helicase domain-containing protein	Bacteria	Bacteroidetes	Bacteroidia	Bacteroidales	Bacteroidaceae	Bacteroides	Bacteroides ovatus
gene_808094	0	11.6541	-13.51	4.0696e-05	0.0506405	0.0795068		Bacteria	Bacteroidetes	Bacteroidia	Bacteroidales	Bacteroidaceae	Bacteroides	Bacteroides ovatus
gene_2846306	0	11.5737	-13.5	8.91231e-08	0.00154419	0.00370633		Bacteria	Bacteroidetes	Bacteroidia	Bacteroidales	Bacteroidaceae	Bacteroides	Bacteroides fragilis
gene_2846296	0	11.237	-13.46	4.16128e-07	0.0045935	0.0161579		Bacteria	Bacteroidetes	Bacteroidia	Bacteroidales	unclassified Bacteroidales family	unclassified Bacteroidales genus	unclassified Bacteroidales species
gene_1967331	0	10.6316	-13.38	4.16128e-07	0.0045935	0.0161579		Bacteria	Bacteroidetes	Bacteroidia	Bacteroidales	Prevotellaceae	Prevotella	Prevotella sp. CAG:1092
gene_1714974	0	10.3905	-13.34	0.000186362	0.0786419	0.109971		Bacteria	Bacteroidetes	Bacteroidia	Bacteroidales	Prevotellaceae	Prevotella	Prevotella sp. CAG:1092
gene_623281	0	10.1575	-13.31	0.000186362	0.0786419	0.109971	K06894 yfhM; alpha-2-macroglobulin	Bacteria	Bacteroidetes	Bacteroidia	Bacteroidales	Prevotellaceae	Prevotella	Prevotella sp. CAG:520
gene_2075472	0	9.92921	-13.28	8.87646e-06	0.0284545	0.0509052		Bacteria	Bacteroidetes	Flavobacteriia	Flavobacteriales	Flavobacteriaceae	Wocania	Wocania ichthyoenteri
gene_2846305	0	9.72245	-13.25	8.91231e-08	0.00154419	0.00370633		Bacteria	Bacteroidetes	Bacteroidia	Bacteroidales	Bacteroidaceae	Bacteroides	Bacteroides fragilis
gene_639720	0	9.73239	-13.25	4.0696e-05	0.0506405	0.0795068	K00265 gltB; glutamate synthase (NADPH) large chain [EC:1.4.1.13]	Bacteria	Bacteroidetes	Bacteroidia	Bacteroidales	Prevotellaceae	Prevotella	Prevotella copri CAG:164
gene_3394190	0	9.77264	-13.25	0.000186362	0.0786419	0.109971		Bacteria	Bacteroidetes	Bacteroidia	Bacteroidales	unclassified Bacteroidales family	unclassified Bacteroidales genus	unclassified Bacteroidales species
gene_2350173	0	9.55167	-13.22	0.000186362	0.0786419	0.109971	K09800 tamB; translocation and assembly module TamB	Bacteria	Bacteroidetes	Bacteroidia	Bacteroidales	Prevotellaceae	Prevotella	Prevotella sp. CAG:520
gene_3878193	0	9.32854	-13.19	0.000186362	0.0786419	0.109971		Bacteria	Bacteroidetes	Bacteroidia	Bacteroidales	Bacteroidaceae	Bacteroides	Bacteroides sp. 3_1_40A
gene_4029715	0	9.1713	-13.16	4.0696e-05	0.0506405	0.0795068	K03046 rpoC; DNA-directed RNA polymerase subunit beta' [EC:2.7.7.6]	Bacteria	Bacteroidetes	Bacteroidia	Bacteroidales	Prevotellaceae	Prevotella	Prevotella sp. CAG:520
gene_3637041	0	9.09324	-13.15	4.0696e-05	0.0506405	0.0795068	K01051 E3.1.1.11; pectinesterase [EC:3.1.1.11]	Bacteria	Bacteroidetes	Bacteroidia	Bacteroidales	Prevotellaceae	Prevotella	Prevotella sp. CAG:1092
gene_2319152	0	9.04323	-13.14	8.91231e-08	0.00154419	0.00370633		Bacteria	Bacteroidetes	Bacteroidia	Bacteroidales	unclassified Bacteroidales family	Candidatus Symbiothrix	Candidatus Symbiothrix dinenymphae
gene_2846304	0	8.98151	-13.13	8.91231e-08	0.00154419	0.00370633		Bacteria	Bacteroidetes	Bacteroidia	Bacteroidales	Bacteroidaceae	Bacteroides	Bacteroides fragilis
gene_1594422	0	8.95684	-13.13	4.16128e-07	0.0045935	0.0161579		Bacteria	Bacteroidetes	Bacteroidia	Bacteroidales	Bacteroidaceae	Bacteroides	Bacteroides sp. CAG:702
gene_3818820	0	8.96279	-13.13	4.0696e-05	0.0506405	0.0795068		Bacteria	Bacteroidetes	Bacteroidia	Bacteroidales	Prevotellaceae	Prevotella	Prevotella sp. CAG:520
gene_1069865	0	8.95782	-13.13	4.0696e-05	0.0506405	0.0795068		Bacteria	Fusobacteria	Fusobacteriia	Fusobacteriales	Fusobacteriaceae	Fusobacterium	Fusobacterium mortiferum
gene_2875842	0	8.88012	-13.12	0.000186362	0.0786419	0.109971		Bacteria	Bacteroidetes	Bacteroidia	Bacteroidales	Bacteroidaceae	Bacteroides	Bacteroides sp. CAG:633
gene_275851	0	8.69236	-13.09	0.000186362	0.0786419	0.109971		Bacteria
gene_2846308	0	8.63215	-13.08	8.91231e-08	0.00154419	0.00370633		Bacteria	Bacteroidetes	Bacteroidia	Bacteroidales	Porphyromonadaceae	Porphyromonas	Porphyromonas catoniae
gene_4600840	0	8.65128	-13.08	4.0696e-05	0.0506405	0.0795068		Bacteria	Fusobacteria	Fusobacteriia	Fusobacteriales	Fusobacteriaceae	Fusobacterium	Fusobacterium hwasookii
gene_4289150	0	8.42732	-13.04	0.000186362	0.0786419	0.109971	K07741 antB; anti-repressor protein	Bacteria	Firmicutes	Clostridia	Eubacteriales	unclassified Eubacteriales family	unclassified Eubacteriales genus	butyrate-producing bacterium SS3/4
gene_4029716	0	8.36456	-13.03	0.000186362	0.0786419	0.109971	K03043 rpoB; DNA-directed RNA polymerase subunit beta [EC:2.7.7.6]	Bacteria	Bacteroidetes	Bacteroidia	Bacteroidales	Prevotellaceae	Prevotella	Prevotella stercorea
gene_3515238	0	8.32974	-13.02	4.0696e-05	0.0506405	0.0795068		Bacteria	Bacteroidetes	Bacteroidia	Bacteroidales	Prevotellaceae	Prevotella	Prevotella sp. CAG:732
gene_1204455	0	8.24352	-13.01	0.000186362	0.0786419	0.109971		Bacteria	Bacteroidetes	Bacteroidia	Bacteroidales	Prevotellaceae	Prevotella	Prevotella sp. CAG:520
gene_388405	0	8.1998	-13	0.000186362	0.0786419	0.109971		Bacteria	Bacteroidetes	Bacteroidia	Bacteroidales	Prevotellaceae	Prevotella	Prevotella sp. CAG:592
gene_750264	0	8.12728	-12.99	1.92795e-06	0.0123896	0.031981		Bacteria	Bacteroidetes	Bacteroidia	Bacteroidales	Prevotellaceae	Prevotella	Prevotella sp. CAG:1092
gene_3398518	0	8.15949	-12.99	4.0696e-05	0.0506405	0.0795068		Bacteria	Bacteroidetes	Bacteroidia	Bacteroidales	Prevotellaceae	Prevotella	Prevotella bergensis
gene_2005711	0	8.15182	-12.99	4.0696e-05	0.0506405	0.0795068		Bacteria	Firmicutes	Clostridia	Eubacteriales	Clostridiaceae	Clostridium	Clostridium cellulovorans
gene_579124	0.000319553	10.6515	-12.98	7.0682e-05	0.0659954	0.104382		Bacteria	Bacteroidetes	Bacteroidia	Bacteroidales	unclassified Bacteroidales family	unclassified Bacteroidales genus	unclassified Bacteroidales species
gene_4595500	0	8.02681	-12.97	4.0696e-05	0.0506405	0.0795068		Bacteria	Bacteroidetes	Bacteroidia	Bacteroidales	Bacteroidaceae	Bacteroides	Bacteroides salyersiae
gene_3185701	0	8.05026	-12.97	0.000186362	0.0786419	0.109971		Bacteria	Bacteroidetes	Bacteroidia	Bacteroidales	Prevotellaceae	Prevotella	Prevotella copri
gene_2875848	0	8.00657	-12.97	0.000186362	0.0786419	0.109971		Bacteria	Firmicutes	Bacilli	Bacillales	Bacillaceae	Bacillus	Bacillus sp. FJAT-27916
gene_4546290	0	7.77211	-12.92	4.0696e-05	0.0506405	0.0795068	K02337 dnaE; DNA polymerase III subunit alpha [EC:2.7.7.7]	Bacteria	Bacteroidetes	Bacteroidia	Bacteroidales	Prevotellaceae	Prevotella	Prevotella stercorea
gene_3818821	0	7.74037	-12.92	0.000186362	0.0786419	0.109971	K19693 tfoS; AraC family transcriptional regulator, chitin signaling transcriptional activator	Bacteria	Bacteroidetes	Bacteroidia	Bacteroidales	Prevotellaceae	Prevotella	Prevotella sp. CAG:732
gene_4634846	0	7.7393	-12.92	1.92795e-06	0.0123896	0.031981		Bacteria	Firmicutes	Clostridia	Eubacteriales	Clostridiaceae	Clostridium	Clostridium sp. CAG:470
gene_4181902	0.0009696	15.0196	-12.9	8.20095e-07	0.00784995	0.0236878		Bacteria	Bacteroidetes	Bacteroidia	Bacteroidales	unclassified Bacteroidales family	Phocaeicola	Phocaeicola coprocola
gene_506104	0	7.59801	-12.89	0.000186362	0.0786419	0.109971		Bacteria
gene_3818804	0	7.49947	-12.87	4.0696e-05	0.0506405	0.0795068	K19693 tfoS; AraC family transcriptional regulator, chitin signaling transcriptional activator	Bacteria	Bacteroidetes	Bacteroidia	Bacteroidales	Prevotellaceae	Prevotella	Prevotella oryzae
gene_625270	0	7.44031	-12.86	8.87646e-06	0.0284545	0.0509052	K04758 feoA; ferrous iron transport protein A	Bacteria	Firmicutes	Clostridia	Eubacteriales	Lachnospiraceae	Dorea	Dorea longicatena
gene_2379139	0.000958658	14.3589	-12.84	1.70145e-05	0.0408302	0.0785929	K16694 tuaB; teichuronic acid exporter	Bacteria	Bacteroidetes	Bacteroidia	Bacteroidales	unclassified Bacteroidales family	Phocaeicola	Phocaeicola dorei
gene_1895067	0	7.31652	-12.84	4.0696e-05	0.0506405	0.0795068		Bacteria	Bacteroidetes	Bacteroidia	Bacteroidales	Prevotellaceae	Prevotella	Prevotella paludivivens
gene_1274580	0	7.27172	-12.83	4.0696e-05	0.0506405	0.0795068	K01190 lacZ; beta-galactosidase [EC:3.2.1.23]	Bacteria	Bacteroidetes	Bacteroidia	Bacteroidales	Prevotellaceae	Prevotella	Prevotella sp. CAG:5226
gene_3043625	0	7.25009	-12.82	4.0696e-05	0.0506405	0.0795068	K07448 mrr; restriction system protein	Bacteria	Bacteroidetes	Bacteroidia	Bacteroidales	Prevotellaceae	Prevotella	Prevotella pectinovora
gene_2848111	0	7.22821	-12.82	4.0696e-05	0.0506405	0.0795068	K12132 prkC, stkP; eukaryotic-like serine/threonine-protein kinase [EC:2.7.11.1]	Bacteria	Bacteroidetes	Bacteroidia	Bacteroidales	Prevotellaceae	Prevotella	Prevotella sp. CAG:604
gene_890701	0	7.24612	-12.82	4.0696e-05	0.0506405	0.0795068		Bacteria	Fusobacteria	Fusobacteriia	Fusobacteriales	Fusobacteriaceae	Fusobacterium	Fusobacterium ulcerans
gene_2846298	0	7.08221	-12.79	1.92795e-06	0.0123896	0.031981		Bacteria	Bacteroidetes	Bacteroidia	Bacteroidales	Tannerellaceae	Tannerella	Tannerella forsythia
gene_388387	0	7.02644	-12.78	0.000186362	0.0786419	0.109971	K01190 lacZ; beta-galactosidase [EC:3.2.1.23]	Bacteria	Bacteroidetes	Bacteroidia	Bacteroidales	Prevotellaceae	Prevotella	Prevotella stercorea
gene_1967328	0	6.93175	-12.76	4.0696e-05	0.0506405	0.0795068		Bacteria	Bacteroidetes	Bacteroidia	Bacteroidales	unclassified Bacteroidales family	unclassified Bacteroidales genus	unclassified Bacteroidales species
gene_3818795	0	6.95775	-12.76	0.000186362	0.0786419	0.109971	K03723 mfd; transcription-repair coupling factor (superfamily II helicase) [EC:3.6.4.-]	Bacteria	Bacteroidetes	Bacteroidia	Bacteroidales	Prevotellaceae	Prevotella	Prevotella sp. CAG:520
gene_3500045	0	6.939	-12.76	0.000186362	0.0786419	0.109971	K12257 secDF; SecD/SecF fusion protein	Bacteria	Bacteroidetes	Bacteroidia	Bacteroidales	Prevotellaceae	Prevotella	Prevotella stercorea
gene_1111752	0	6.91691	-12.76	0.000186362	0.0786419	0.109971		Bacteria	Bacteroidetes	Bacteroidia	Bacteroidales	Prevotellaceae	Prevotella	Prevotella sp. CAG:5226
gene_3022640	0	6.88195	-12.75	4.0696e-05	0.0506405	0.0795068	K06915 K06915; uncharacterized protein	Bacteria	Bacteroidetes	Bacteroidia	Bacteroidales	Odoribacteraceae	Odoribacter	Odoribacter laneus
gene_1246837	0	6.88135	-12.75	0.000186362	0.0786419	0.109971		Bacteria	Bacteroidetes	Bacteroidia	Bacteroidales	Prevotellaceae	Prevotella	Prevotella sp. CAG:520
gene_750267	0	6.84812	-12.74	1.92795e-06	0.0123896	0.031981		Bacteria	Bacteroidetes	Bacteroidia	Bacteroidales	Bacteroidaceae	Bacteroides	Bacteroides faecichinchillae
gene_519176	0	6.84074	-12.74	0.000186362	0.0786419	0.109971	K21573 susC; TonB-dependent starch-binding outer membrane protein SusC	Bacteria	Bacteroidetes	Bacteroidia	Bacteroidales	Tannerellaceae	Parabacteroides	Parabacteroides goldsteinii
gene_2446371	0	6.81154	-12.73	0.000186362	0.0786419	0.109971		Bacteria	Bacteroidetes	Bacteroidia	Bacteroidales	Prevotellaceae	Prevotella	Prevotella sp. CAG:520
gene_588896	0	6.80276	-12.73	0.000186362	0.0786419	0.109971	K21573 susC; TonB-dependent starch-binding outer membrane protein SusC	Bacteria	Bacteroidetes	Bacteroidia	Bacteroidales	Prevotellaceae	Prevotella	Prevotella copri
gene_2388286	0.000380828	9.33204	-12.72	1.5997e-05	0.0392413	0.0773405		Bacteria	Firmicutes	Negativicutes	Veillonellales	Veillonellaceae	Veillonella	Veillonella sp. CAG:933
gene_2796931	0	6.70652	-12.71	4.0696e-05	0.0506405	0.0795068		Bacteria
gene_2809902	0	6.70232	-12.71	0.000186362	0.0786419	0.109971		Bacteria	Bacteroidetes	Bacteroidia	Bacteroidales	Prevotellaceae	Prevotella	Prevotella sp. CAG:520
gene_4124223	0	6.65774	-12.7	0.000186362	0.0786419	0.109971		Bacteria	Bacteroidetes	Bacteroidia	Bacteroidales	Prevotellaceae	Prevotella	Prevotella sp. CAG:1185
gene_3299365	0	6.65581	-12.7	0.000186362	0.0786419	0.109971	K06381 spoIID; stage II sporulation protein D	Bacteria	Bacteroidetes	Bacteroidia	Bacteroidales	Prevotellaceae	Prevotella	Prevotella stercorea
gene_973490	0	6.61292	-12.69	0.000186362	0.0786419	0.109971		Bacteria	Bacteroidetes	Bacteroidia	Bacteroidales	Bacteroidaceae	Bacteroides	Bacteroides sp. 4_1_36
gene_2796874	0	6.61598	-12.69	8.87646e-06	0.0284545	0.0509052		Bacteria	Firmicutes	Erysipelotrichia	Erysipelotrichales	Erysipelotrichaceae	unclassified Erysipelotrichaceae genus	unclassified Erysipelotrichaceae species
gene_1966167	0	6.55973	-12.68	8.87646e-06	0.0284545	0.0509052		Bacteria
gene_275832	0	6.5724	-12.68	0.000186362	0.0786419	0.109971		Bacteria	Bacteroidetes	Bacteroidia	Bacteroidales	Prevotellaceae	Prevotella	Prevotella sp. CAG:732
gene_4029728	0	6.47371	-12.66	4.0696e-05	0.0506405	0.0795068	K21573 susC; TonB-dependent starch-binding outer membrane protein SusC	Bacteria	Bacteroidetes	Bacteroidia	Bacteroidales	unclassified Bacteroidales family	Phocaeicola	Phocaeicola barnesiae
gene_1111753	0	6.48574	-12.66	0.000186362	0.0786419	0.109971		Bacteria	Bacteroidetes	Bacteroidia	Bacteroidales	Prevotellaceae	Prevotella	Prevotella sp. CAG:5226
gene_2350169	0	6.44406	-12.65	4.0696e-05	0.0506405	0.0795068		Bacteria
gene_1069866	0	6.44391	-12.65	4.0696e-05	0.0506405	0.0795068	K01727 hysA, hylA, hylB; hyaluronate lyase [EC:4.2.2.1]	Bacteria	Fusobacteria	Fusobacteriia	Fusobacteriales	Fusobacteriaceae	Fusobacterium	Fusobacterium mortiferum
gene_4600842	0	6.4157	-12.65	0.000186362	0.0786419	0.109971		Bacteria	Fusobacteria	Fusobacteriia	Fusobacteriales	Fusobacteriaceae	Cetobacterium	Cetobacterium sp. ZWU0022
gene_750266	0.00194143	18.7438	-12.64	5.00052e-06	0.0230461	0.0509052		Bacteria	Bacteroidetes	Bacteroidia	Bacteroidales	Prevotellaceae	Prevotella	Prevotella sp. MA2016
gene_3724464	0	6.39789	-12.64	0.000186362	0.0786419	0.109971	K01190 lacZ; beta-galactosidase [EC:3.2.1.23]	Bacteria	Bacteroidetes	Bacteroidia	Bacteroidales	Prevotellaceae	Prevotella	Prevotella sp. CAG:474
gene_1712322	0	6.33088	-12.63	8.87646e-06	0.0284545	0.0509052		Bacteria
gene_1470661	0	6.35135	-12.63	4.0696e-05	0.0506405	0.0795068	K21573 susC; TonB-dependent starch-binding outer membrane protein SusC	Bacteria	Bacteroidetes	Bacteroidia	Bacteroidales	Prevotellaceae	Prevotella	Prevotella oris
gene_494104	0	6.34824	-12.63	4.0696e-05	0.0506405	0.0795068	K03466 ftsK, spoIIIE; DNA segregation ATPase FtsK/SpoIIIE, S-DNA-T family	Bacteria	Bacteroidetes	Bacteroidia	Bacteroidales	Prevotellaceae	Prevotella	Prevotella bryantii
gene_588918	0	6.33367	-12.63	0.000186362	0.0786419	0.109971	K21573 susC; TonB-dependent starch-binding outer membrane protein SusC	Bacteria	Bacteroidetes	Bacteroidia	Bacteroidales	Prevotellaceae	Prevotella	Prevotella sp. CAG:487
gene_4124201	0	6.26721	-12.61	0.000186362	0.0786419	0.109971	K07263 pqqL; zinc protease [EC:3.4.24.-]	Bacteria	Bacteroidetes	Bacteroidia	Bacteroidales	Prevotellaceae	Prevotella	Prevotella sp. CAG:520
gene_3971207	0	6.2531	-12.61	0.000186362	0.0786419	0.109971		Bacteria	Bacteroidetes	Bacteroidia	Bacteroidales	Prevotellaceae	Prevotella	Prevotella sp. CAG:520
gene_4124229	0	6.2191	-12.6	4.0696e-05	0.0506405	0.0795068	K01869 LARS, leuS; leucyl-tRNA synthetase [EC:6.1.1.4]	Bacteria	Bacteroidetes	Bacteroidia	Bacteroidales	Prevotellaceae	Prevotella	Prevotella stercorea CAG:629
gene_1902535	0	6.21907	-12.6	4.0696e-05	0.0506405	0.0795068		Bacteria	Bacteroidetes	Bacteroidia	Bacteroidales	Prevotellaceae	Prevotella	Prevotella ruminicola
gene_2039584	0	6.20198	-12.6	4.0696e-05	0.0506405	0.0795068	K09607 ina; immune inhibitor A [EC:3.4.24.-]	Bacteria	Bacteroidetes	Bacteroidia	Bacteroidales	Prevotellaceae	Prevotella	Prevotella sp. CAG:520
gene_388392	0	6.19717	-12.6	4.0696e-05	0.0506405	0.0795068	K21573 susC; TonB-dependent starch-binding outer membrane protein SusC	Bacteria	Bacteroidetes	Bacteroidia	Marinilabiliales	Prolixibacteraceae	Draconibacterium	Draconibacterium orientale
gene_745513	0	6.22335	-12.6	0.000186362	0.0786419	0.109971		Bacteria	Bacteroidetes	Bacteroidia	Bacteroidales	Prevotellaceae	Prevotella	Prevotella stercorea
gene_1434897	0	6.18907	-12.6	0.000186362	0.0786419	0.109971		Bacteria	Bacteroidetes	Bacteroidia	Bacteroidales	Prevotellaceae	Prevotella	Prevotella stercorea
gene_316315	0	6.18635	-12.6	4.0696e-05	0.0506405	0.0795068		Bacteria	Verrucomicrobia	Verrucomicrobiae	Verrucomicrobiales	Verrucomicrobiaceae	Verrucomicrobium	Verrucomicrobium sp. 3C
gene_1429547	0	6.11086	-12.58	4.0696e-05	0.0506405	0.0795068		Bacteria
gene_1902545	0	6.07987	-12.57	4.0696e-05	0.0506405	0.0795068		Bacteria	Bacteroidetes	Bacteroidia	Bacteroidales	Bacteroidaceae	Bacteroides	Bacteroides fragilis
gene_4124185	0	6.07492	-12.57	4.0696e-05	0.0506405	0.0795068		Bacteria	Bacteroidetes	Bacteroidia	Bacteroidales	Prevotellaceae	Prevotella	Prevotella sp. CAG:474
gene_4675779	0	6.04113	-12.56	0.000186362	0.0786419	0.109971		Bacteria	Bacteroidetes	Bacteroidia	Bacteroidales	Prevotellaceae	Prevotella	Prevotella sp. CAG:5226
gene_639715	0	5.98777	-12.55	0.000186362	0.0786419	0.109971	K09607 ina; immune inhibitor A [EC:3.4.24.-]	Bacteria	Bacteroidetes	Bacteroidia	Bacteroidales	Prevotellaceae	Prevotella	Prevotella sp. CAG:1058
gene_4600843	0	5.97093	-12.54	0.000186362	0.0786419	0.109971		Bacteria
gene_241503	0	5.97485	-12.54	0.000186362	0.0786419	0.109971		Bacteria	Bacteroidetes	Bacteroidia	Bacteroidales	Prevotellaceae	Prevotella	Prevotella sp. CAG:386
gene_992395	0	5.93653	-12.54	0.000186362	0.0786419	0.109971	K00705 malQ; 4-alpha-glucanotransferase [EC:2.4.1.25]	Bacteria	Bacteroidetes	Bacteroidia	Bacteroidales	Prevotellaceae	Prevotella	Prevotella sp. CAG:520
gene_4165823	0	5.90788	-12.53	4.0696e-05	0.0506405	0.0795068	K01190 lacZ; beta-galactosidase [EC:3.2.1.23]	Bacteria	Bacteroidetes	Bacteroidia	Bacteroidales	Prevotellaceae	Prevotella	Prevotella bergensis
gene_78980	0	5.87881	-12.52	4.0696e-05	0.0506405	0.0795068	K18138 acrB, mexB, adeJ, smeE, mtrD, cmeB; multidrug efflux pump	Bacteria	Bacteroidetes	Bacteroidia	Bacteroidales	Prevotellaceae	Prevotella	Prevotella stercorea
gene_1124634	0	5.89032	-12.52	0.000186362	0.0786419	0.109971		Bacteria	Bacteroidetes	Bacteroidia	Bacteroidales	Prevotellaceae	Prevotella	Prevotella sp. CAG:891
gene_1429550	0	5.79637	-12.5	4.0696e-05	0.0506405	0.0795068		Bacteria	Bacteroidetes	Bacteroidia	Bacteroidales	Prevotellaceae	Prevotella	Prevotella sp. CAG:592
gene_1967334	0	5.79298	-12.5	0.000186362	0.0786419	0.109971	K00558 DNMT1, dcm; DNA (cytosine-5)-methyltransferase 1 [EC:2.1.1.37]	Bacteria	Bacteroidetes	Bacteroidia	Bacteroidales	Prevotellaceae	Prevotella	Prevotella disiens
gene_4546294	0	5.68319	-12.47	4.0696e-05	0.0506405	0.0795068		Bacteria	Bacteroidetes	Bacteroidia	Bacteroidales	Prevotellaceae	Prevotella	Prevotella stercorea
gene_1470676	0	5.66676	-12.47	0.000186362	0.0786419	0.109971		Bacteria	Bacteroidetes	Bacteroidia	Bacteroidales	Bacteroidaceae	Bacteroides	Bacteroides sp. CAG:633
gene_588893	0	5.63491	-12.46	4.0696e-05	0.0506405	0.0795068	K06113 abnA; arabinan endo-1,5-alpha-L-arabinosidase [EC:3.2.1.99]	Bacteria	Bacteroidetes	Bacteroidia	Bacteroidales	Prevotellaceae	Prevotella	Prevotella multisaccharivorax
gene_3818806	0	5.64023	-12.46	0.000186362	0.0786419	0.109971	K21573 susC; TonB-dependent starch-binding outer membrane protein SusC	Bacteria	Bacteroidetes	Bacteroidia	Bacteroidales	Prevotellaceae	Prevotella	Prevotella albensis
gene_4124205	0	5.52095	-12.43	4.0696e-05	0.0506405	0.0795068	K07277 SAM50, TOB55, bamA; outer membrane protein insertion porin family	Bacteria	Bacteroidetes	Bacteroidia	Bacteroidales	Prevotellaceae	Prevotella	Prevotella sp. CAG:520
gene_673625	0	5.51013	-12.43	4.0696e-05	0.0506405	0.0795068	K07263 pqqL; zinc protease [EC:3.4.24.-]	Bacteria	Bacteroidetes	Bacteroidia	Bacteroidales	Prevotellaceae	Prevotella	Prevotella stercorea CAG:629
gene_2988706	0	5.43752	-12.41	0.000186362	0.0786419	0.109971		Bacteria
gene_1111756	0	5.45821	-12.41	4.0696e-05	0.0506405	0.0795068		Bacteria	Bacteroidetes	Bacteroidia	Bacteroidales	Prevotellaceae	Prevotella	Prevotella sp. CAG:5226
gene_3901118	0	5.41467	-12.4	4.0696e-05	0.0506405	0.0795068	K02342 dnaQ; DNA polymerase III subunit epsilon [EC:2.7.7.7]	Bacteria	Bacteroidetes	Bacteroidia	Bacteroidales	Prevotellaceae	Prevotella	Prevotella stercorea
gene_623277	0	5.40102	-12.4	4.0696e-05	0.0506405	0.0795068		Bacteria	Bacteroidetes	Bacteroidia	Bacteroidales	Prevotellaceae	Prevotella	Prevotella sp. CAG:604
gene_2027338	0	5.38304	-12.39	4.0696e-05	0.0506405	0.0795068		Bacteria	Bacteroidetes	Bacteroidia	Bacteroidales	Prevotellaceae	Prevotella	Prevotella oryzae
gene_1495689	0	5.33876	-12.38	0.000186362	0.0786419	0.109971	K21573 susC; TonB-dependent starch-binding outer membrane protein SusC	Bacteria	Bacteroidetes	Bacteroidia	Bacteroidales	Prevotellaceae	Prevotella	Prevotella sp. oral taxon 299
gene_3724470	0	5.27546	-12.37	4.0696e-05	0.0506405	0.0795068		Bacteria	Bacteroidetes	Bacteroidia	Bacteroidales	Prevotellaceae	Prevotella	Prevotella stercorea
gene_4546269	0	5.2868	-12.37	0.000186362	0.0786419	0.109971		Bacteria	Bacteroidetes	Bacteroidia	Bacteroidales	Prevotellaceae	Prevotella	Prevotella sp. CAG:520
gene_1967330	0	5.23558	-12.35	0.000186362	0.0786419	0.109971		Bacteria	Bacteroidetes	Bacteroidia	Bacteroidales	Rikenellaceae	Alistipes	Alistipes sp. CAG:831
gene_2607006	0	5.22615	-12.35	0.000186362	0.0786419	0.109971	K21573 susC; TonB-dependent starch-binding outer membrane protein SusC	Bacteria	Bacteroidetes	Bacteroidia	Bacteroidales	Prevotellaceae	Prevotella	Prevotella oris
gene_3068792	0	5.22056	-12.35	0.000186362	0.0786419	0.109971		Bacteria	Bacteroidetes	Bacteroidia	Bacteroidales	Prevotellaceae	Prevotella	Prevotella sp. CAG:520
gene_2607009	0	5.18989	-12.34	0.000186362	0.0786419	0.109971	K08961 K08961; chondroitin-sulfate-ABC endolyase/exolyase [EC:4.2.2.20 4.2.2.21]	Bacteria	Bacteroidetes	Bacteroidia	Bacteroidales	Prevotellaceae	Prevotella	Prevotella bergensis
gene_519168	0	5.17881	-12.34	0.000186362	0.0786419	0.109971	K01872 AARS, alaS; alanyl-tRNA synthetase [EC:6.1.1.7]	Bacteria	Bacteroidetes	Bacteroidia	Bacteroidales	Prevotellaceae	Prevotella	Prevotella stercorea
gene_1522703	0	5.13704	-12.33	4.0696e-05	0.0506405	0.0795068	K03168 topA; DNA topoisomerase I [EC:5.6.2.1]	Bacteria	Bacteroidetes	Bacteroidia	Bacteroidales	Prevotellaceae	Prevotella	Prevotella sp. CAG:520
gene_4348701	0	5.1402	-12.33	0.000186362	0.0786419	0.109971	K08676 tri; tricorn protease [EC:3.4.21.-]	Bacteria	Bacteroidetes	Bacteroidia	Bacteroidales	Prevotellaceae	Prevotella	unclassified Prevotella species
gene_2796952	0	5.14181	-12.33	0.000186362	0.0786419	0.109971		Bacteria	Firmicutes	Clostridia	Eubacteriales	Oscillospiraceae	Faecalibacterium	Faecalibacterium prausnitzii
gene_4383289	0	5.12233	-12.32	4.0696e-05	0.0506405	0.0795068		Bacteria	Firmicutes	Bacilli	Bacillales	Bacillaceae	Lysinibacillus	Lysinibacillus sphaericus
gene_3820837	0	5.0352	-12.3	0.000186362	0.0786419	0.109971		Bacteria	Bacteroidetes	Bacteroidia	Bacteroidales	Porphyromonadaceae	Porphyromonas	Porphyromonas catoniae
gene_2796869	0	5.0436	-12.3	4.0696e-05	0.0506405	0.0795068		Bacteria	Firmicutes	Clostridia	Eubacteriales	Lachnospiraceae	unclassified Lachnospiraceae genus	unclassified Lachnospiraceae species
gene_750268	0.000958658	9.7774	-12.29	1.70145e-05	0.0408302	0.0785929		Bacteria
gene_3503995	0	5.02294	-12.29	0.000186362	0.0786419	0.109971		Bacteria	Bacteroidetes	Bacteroidia	Bacteroidales	Bacteroidaceae	Bacteroides	unclassified Bacteroides species
gene_1129217	0	5.00879	-12.29	0.000186362	0.0786419	0.109971		Bacteria	Bacteroidetes	Bacteroidia	Bacteroidales	unclassified Bacteroidales family	Phocaeicola	Phocaeicola vulgatus
gene_665687	0	4.95868	-12.28	0.000186362	0.0786419	0.109971	K16692 etk-wzc; tyrosine-protein kinase Etk/Wzc [EC:2.7.10.-]	Bacteria	Bacteroidetes	Bacteroidia	Bacteroidales	Prevotellaceae	Prevotella	Prevotella stercorea
gene_3901101	0	4.92585	-12.27	8.87646e-06	0.0284545	0.0509052		Bacteria	Bacteroidetes	Bacteroidia	Bacteroidales	Prevotellaceae	Prevotella	Prevotella sp. CAG:5226
gene_2809793	0	4.90353	-12.26	0.000186362	0.0786419	0.109971		Bacteria	Fusobacteria	Fusobacteriia	Fusobacteriales	Fusobacteriaceae	Cetobacterium	Cetobacterium sp. ZOR0034
gene_625589	0	4.88162	-12.25	0.000186362	0.0786419	0.109971		Bacteria	Bacteroidetes	Bacteroidia	Bacteroidales	Prevotellaceae	Prevotella	Prevotella pectinovora
gene_2695838	0	4.86183	-12.25	0.000186362	0.0786419	0.109971		Bacteria	Bacteroidetes	Bacteroidia	Bacteroidales	Prevotellaceae	Prevotella	Prevotella stercorea
gene_1274578	0	4.83972	-12.24	4.0696e-05	0.0506405	0.0795068	K03701 uvrA; excinuclease ABC subunit A	Bacteria	Bacteroidetes	Bacteroidia	Bacteroidales	Prevotellaceae	Prevotella	Prevotella stercorea
gene_1111419	0	4.7899	-12.23	4.0696e-05	0.0506405	0.0795068		Bacteria	Bacteroidetes	Bacteroidia	Bacteroidales	unclassified Bacteroidales family	Phocaeicola	Phocaeicola massiliensis
gene_750260	0.000663217	7.93033	-12.22	3.69789e-06	0.0195431	0.0505375		Bacteria	Bacteroidetes	Bacteroidia	Bacteroidales	Bacteroidaceae	Bacteroides	Bacteroides sp. CAG:709
gene_4124190	0	4.77397	-12.22	4.0696e-05	0.0506405	0.0795068		Bacteria	Bacteroidetes	Bacteroidia	Bacteroidales	Prevotellaceae	Prevotella	Prevotella sp. CAG:520
gene_1895074	0	4.75726	-12.22	4.0696e-05	0.0506405	0.0795068	K07720 yesN; two-component system, response regulator YesN	Bacteria	Bacteroidetes	Bacteroidia	Bacteroidales	Prevotellaceae	Prevotella	Prevotella stercorea
gene_2548043	0	4.78585	-12.22	0.000186362	0.0786419	0.109971		Bacteria	Bacteroidetes	Bacteroidia	Bacteroidales	Prevotellaceae	Prevotella	Prevotella copri
gene_183834	0	4.77863	-12.22	0.000186362	0.0786419	0.109971		Bacteria	Bacteroidetes	Bacteroidia	Bacteroidales	Bacteroidaceae	Bacteroides	Bacteroides eggerthii
gene_1005069	0	4.77296	-12.22	0.000186362	0.0786419	0.109971	K03703 uvrC; excinuclease ABC subunit C	Bacteria	Bacteroidetes	Bacteroidia	Bacteroidales	Prevotellaceae	Prevotella	Prevotella stercorea
gene_1429559	0	4.76856	-12.22	0.000186362	0.0786419	0.109971	K02014 TC.FEV.OM; iron complex outermembrane recepter protein	Bacteria	Bacteroidetes	Bacteroidia	Bacteroidales	Prevotellaceae	Prevotella	Prevotella copri
gene_2338924	0	4.75836	-12.22	0.000186362	0.0786419	0.109971		Bacteria	Bacteroidetes	Bacteroidia	Bacteroidales	Prevotellaceae	Prevotella	Prevotella sp. CAG:520
gene_188003	0	4.75234	-12.21	0.000186362	0.0786419	0.109971		Bacteria	Bacteroidetes	Bacteroidia	Bacteroidales	Tannerellaceae	Parabacteroides	Parabacteroides gordonii
gene_4675793	0	4.72768	-12.21	0.000186362	0.0786419	0.109971		Bacteria	Bacteroidetes	Bacteroidia	Bacteroidales	Prevotellaceae	Prevotella	Prevotella stercorea CAG:629
gene_4029733	0	4.71943	-12.2	0.000186362	0.0786419	0.109971	K12573 rnr, vacB; ribonuclease R [EC:3.1.13.1]	Bacteria	Bacteroidetes	Bacteroidia	Bacteroidales	Prevotellaceae	Prevotella	Prevotella stercorea
gene_2607040	0	4.70524	-12.2	0.000186362	0.0786419	0.109971	K01873 VARS, valS; valyl-tRNA synthetase [EC:6.1.1.9]	Bacteria	Bacteroidetes	Bacteroidia	Bacteroidales	Prevotellaceae	Prevotella	Prevotella stercorea
gene_4284304	0	4.67625	-12.19	4.0696e-05	0.0506405	0.0795068	K12524 thrA; bifunctional aspartokinase / homoserine dehydrogenase 1 [EC:2.7.2.4 1.1.1.3]	Bacteria	Bacteroidetes	Bacteroidia	Bacteroidales	Prevotellaceae	Prevotella	Prevotella stercorea
gene_1069862	0	4.66964	-12.19	0.000186362	0.0786419	0.109971	K06147 ABCB-BAC; ATP-binding cassette, subfamily B, bacterial	Bacteria	Fusobacteria	Fusobacteriia	Fusobacteriales	Fusobacteriaceae	Fusobacterium	Fusobacterium ulcerans
gene_2319149	0	4.62978	-12.18	4.0696e-05	0.0506405	0.0795068		Bacteria
gene_1391886	0	4.60158	-12.17	4.0696e-05	0.0506405	0.0795068	K05305 FUK; fucokinase [EC:2.7.1.52]	Bacteria	Bacteroidetes	Bacteroidia	Bacteroidales	Prevotellaceae	Prevotella	Prevotella sp. CAG:520
gene_606163	0	4.59562	-12.17	0.000186362	0.0786419	0.109971	K02014 TC.FEV.OM; iron complex outermembrane recepter protein	Bacteria	Bacteroidetes	Bacteroidia	Bacteroidales	Prevotellaceae	Prevotella	Prevotella stercorea CAG:629
gene_1429549	0	4.59457	-12.17	0.000186362	0.0786419	0.109971		Bacteria	Bacteroidetes	Bacteroidia	Bacteroidales	Prevotellaceae	Prevotella	Prevotella pectinovora
gene_2846293	0	4.62047	-12.17	4.0696e-05	0.0506405	0.0795068	K01790 rfbC, rmlC; dTDP-4-dehydrorhamnose 3,5-epimerase [EC:5.1.3.13]	Bacteria	unclassified Bacteria phylum	unclassified Bacteria class	unclassified Bacteria order	unclassified Bacteria family	unclassified Bacteria genus	uncultured bacterium
gene_750263	0	4.57428	-12.16	0.000186362	0.0786419	0.109971		Bacteria	Bacteroidetes	Bacteroidia	Bacteroidales	Prevotellaceae	Prevotella	Prevotella sp. CAG:891
gene_1111417	0	4.56051	-12.16	0.000186362	0.0786419	0.109971		Bacteria	Bacteroidetes	Bacteroidia	Bacteroidales	Prevotellaceae	Prevotella	Prevotella sp. CAG:1092
gene_4161749	0	4.55151	-12.15	8.87646e-06	0.0284545	0.0509052		Bacteria	Bacteroidetes	Bacteroidia	Bacteroidales	Bacteroidaceae	Bacteroides	unclassified Bacteroides species
gene_3022638	0	4.51528	-12.14	8.87646e-06	0.0284545	0.0509052		Bacteria	Bacteroidetes	Bacteroidia	Bacteroidales	Porphyromonadaceae	Porphyromonas	Porphyromonas cangingivalis
gene_1895090	0	4.50135	-12.14	0.000186362	0.0786419	0.109971		Bacteria	Bacteroidetes	Bacteroidia	Bacteroidales	Prevotellaceae	Prevotella	Prevotella stercorea
gene_4124184	0	4.47487	-12.13	0.000186362	0.0786419	0.109971	K05592 deaD, cshA; ATP-dependent RNA helicase DeaD [EC:3.6.4.13]	Bacteria	Bacteroidetes	Bacteroidia	Bacteroidales	Prevotellaceae	Prevotella	Prevotella sp. CAG:520
gene_2041043	0	4.44548	-12.12	4.0696e-05	0.0506405	0.0795068	K21573 susC; TonB-dependent starch-binding outer membrane protein SusC	Bacteria	Bacteroidetes	Bacteroidia	Bacteroidales	Prevotellaceae	Prevotella	Prevotella timonensis
gene_1895058	0	4.45984	-12.12	0.000186362	0.0786419	0.109971	K03654 recQ; ATP-dependent DNA helicase RecQ [EC:3.6.4.12]	Bacteria	Bacteroidetes	Bacteroidia	Bacteroidales	Prevotellaceae	Prevotella	Prevotella sp. CAG:520
gene_2607055	0	4.41695	-12.11	4.0696e-05	0.0506405	0.0795068	K01198 xynB; xylan 1,4-beta-xylosidase [EC:3.2.1.37]	Bacteria	Bacteroidetes	Bacteroidia	Bacteroidales	Bacteroidaceae	Bacteroides	Bacteroides sp. CAG:189
gene_2041048	0	4.41194	-12.11	0.000186362	0.0786419	0.109971	K04744 lptD, imp, ostA; LPS-assembly protein	Bacteria	Bacteroidetes	Bacteroidia	Bacteroidales	Prevotellaceae	Prevotella	Prevotella sp. CAG:520
gene_1129990	0	4.43341	-12.11	1.92795e-06	0.0123896	0.031981		Bacteria	Fusobacteria	Fusobacteriia	Fusobacteriales	Fusobacteriaceae	Fusobacterium	Fusobacterium mortiferum
gene_1902533	0	4.39514	-12.1	4.0696e-05	0.0506405	0.0795068		Bacteria	Bacteroidetes	Bacteroidia	Bacteroidales	Bacteroidaceae	Bacteroides	Bacteroides fragilis
gene_2695837	0	4.37549	-12.1	0.000186362	0.0786419	0.109971	K16899 addB; ATP-dependent helicase/nuclease subunit B [EC:3.1.-.- 3.6.4.12]	Bacteria	Bacteroidetes	Bacteroidia	Bacteroidales	Prevotellaceae	Prevotella	Prevotella stercorea
gene_2796906	0	4.38703	-12.1	4.0696e-05	0.0506405	0.0795068		Bacteria	Firmicutes	Bacilli	Lactobacillales	Lactobacillaceae	Ligilactobacillus	Ligilactobacillus ruminis
gene_1036317	0	4.34972	-12.09	4.0696e-05	0.0506405	0.0795068	K03455 TC.KEF; monovalent cation:H+ antiporter-2, CPA2 family	Bacteria	Bacteroidetes	Bacteroidia	Bacteroidales	Prevotellaceae	Prevotella	Prevotella sp. CAG:520
gene_893444	0	4.36142	-12.09	0.000186362	0.0786419	0.109971		Bacteria	Bacteroidetes	Bacteroidia	Bacteroidales	Bacteroidaceae	Bacteroides	Bacteroides fragilis
gene_1732139	0	4.34761	-12.09	0.000186362	0.0786419	0.109971	K00548 metH, MTR; 5-methyltetrahydrofolate--homocysteine methyltransferase [EC:2.1.1.13]	Bacteria	Bacteroidetes	Bacteroidia	Bacteroidales	Prevotellaceae	Prevotella	Prevotella stercorea
gene_4124200	0	4.3393	-12.08	0.000186362	0.0786419	0.109971		Bacteria	Bacteroidetes	Bacteroidia	Bacteroidales	Prevotellaceae	Prevotella	Prevotella stercorea
gene_1274557	0	4.32148	-12.08	0.000186362	0.0786419	0.109971	K07456 mutS2; DNA mismatch repair protein MutS2	Bacteria	Bacteroidetes	Bacteroidia	Bacteroidales	Prevotellaceae	Prevotella	Prevotella stercorea CAG:629
gene_1016020	0	4.32426	-12.08	4.0696e-05	0.0506405	0.0795068	K07407 E3.2.1.22B, galA, rafA; alpha-galactosidase [EC:3.2.1.22]	Bacteria	Fusobacteria	Fusobacteriia	Fusobacteriales	Fusobacteriaceae	Fusobacterium	unclassified Fusobacterium species
gene_992384	0	4.30261	-12.07	0.000186362	0.0786419	0.109971	K07386 pepO; putative endopeptidase [EC:3.4.24.-]	Bacteria	Bacteroidetes	Bacteroidia	Bacteroidales	Prevotellaceae	Prevotella	Prevotella stercorea
gene_388396	0	4.28034	-12.06	0.000186362	0.0786419	0.109971		Bacteria	Bacteroidetes	Bacteroidia	Bacteroidales	Prevotellaceae	Prevotella	unclassified Prevotella species
gene_917927	0	4.28239	-12.06	4.0696e-05	0.0506405	0.0795068		Bacteria	Firmicutes	Clostridia	Eubacteriales	Clostridiaceae	Clostridium	Clostridium butyricum
gene_3126740	0	4.27366	-12.06	0.000186362	0.0786419	0.109971		Bacteria	Fusobacteria	Fusobacteriia	Fusobacteriales	Fusobacteriaceae	Fusobacterium	Fusobacterium ulcerans
gene_4515897	0	4.25213	-12.05	0.000186362	0.0786419	0.109971	K01992 ABC-2.P; ABC-2 type transport system permease protein	Bacteria	Bacteroidetes	Bacteroidia	Bacteroidales	Prevotellaceae	Prevotella	Prevotella stercorea
gene_3595915	0	4.20746	-12.04	0.000186362	0.0786419	0.109971		Bacteria
gene_3724468	0	4.21374	-12.04	4.0696e-05	0.0506405	0.0795068	K07037 pgpH; cyclic-di-AMP phosphodiesterase PgpH [EC:3.1.4.-]	Bacteria	Bacteroidetes	Bacteroidia	Bacteroidales	Prevotellaceae	Prevotella	Prevotella sp. CAG:520
gene_606168	0	4.20144	-12.04	4.0696e-05	0.0506405	0.0795068	K19049 cslA; chondroitin AC lyase [EC:4.2.2.5]	Bacteria	Bacteroidetes	Bacteroidia	Bacteroidales	Bacteroidaceae	Bacteroides	Bacteroides sp. CAG:530
gene_109745	0	4.21691	-12.04	0.000186362	0.0786419	0.109971	K21574 susB; glucan 1,4-alpha-glucosidase [EC:3.2.1.3]	Bacteria	Bacteroidetes	Bacteroidia	Bacteroidales	Prevotellaceae	Prevotella	Prevotella sp. CAG:520
gene_3846009	0	4.21567	-12.04	0.000186362	0.0786419	0.109971		Bacteria	Bacteroidetes	Bacteroidia	Bacteroidales	Prevotellaceae	Prevotella	Prevotella sp. CAG:520
gene_1902534	0	4.21482	-12.04	0.000186362	0.0786419	0.109971		Bacteria	Bacteroidetes	Bacteroidia	Bacteroidales	unclassified Bacteroidales family	unclassified Bacteroidales genus	unclassified Bacteroidales species
gene_3730235	0	4.19613	-12.04	0.000186362	0.0786419	0.109971		Bacteria	Bacteroidetes	Bacteroidia	Bacteroidales	Prevotellaceae	Prevotella	Prevotella sp. CAG:520
gene_1168711	0	4.18305	-12.03	0.000186362	0.0786419	0.109971		Bacteria
gene_1005060	0	4.19058	-12.03	0.000186362	0.0786419	0.109971		Bacteria	Bacteroidetes	Bacteroidia	Bacteroidales	Prevotellaceae	Prevotella	Prevotella sp. CAG:520
gene_3724494	0	4.15852	-12.02	4.0696e-05	0.0506405	0.0795068		Bacteria	Bacteroidetes	Bacteroidia	Bacteroidales	Prevotellaceae	Prevotella	Prevotella sp. CAG:520
gene_639716	0	4.16479	-12.02	0.000186362	0.0786419	0.109971	K06177 rluA; tRNA pseudouridine32 synthase / 23S rRNA pseudouridine746 synthase [EC:5.4.99.28 5.4.99.29]	Bacteria	Bacteroidetes	Bacteroidia	Bacteroidales	Prevotellaceae	Prevotella	Prevotella stercorea
gene_519170	0	4.15383	-12.02	0.000186362	0.0786419	0.109971	K12373 HEXA_B; hexosaminidase [EC:3.2.1.52]	Bacteria	Bacteroidetes	Bacteroidia	Bacteroidales	Prevotellaceae	Prevotella	Prevotella sp. CAG:474
gene_3730231	0	4.14379	-12.02	0.000186362	0.0786419	0.109971	K03655 recG; ATP-dependent DNA helicase RecG [EC:3.6.4.12]	Bacteria	Bacteroidetes	Bacteroidia	Bacteroidales	Prevotellaceae	Prevotella	Prevotella stercorea CAG:629
gene_3500030	0	4.13934	-12.02	0.000186362	0.0786419	0.109971	K06147 ABCB-BAC; ATP-binding cassette, subfamily B, bacterial	Bacteria	Bacteroidetes	Bacteroidia	Bacteroidales	Prevotellaceae	Prevotella	Prevotella stercorea CAG:629
gene_1005071	0	4.13045	-12.01	4.0696e-05	0.0506405	0.0795068	K03495 gidA, mnmG, MTO1; tRNA uridine 5-carboxymethylaminomethyl modification enzyme	Bacteria	Bacteroidetes	Bacteroidia	Bacteroidales	Prevotellaceae	Prevotella	Prevotella stercorea CAG:629
gene_3500051	0	4.11826	-12.01	4.0696e-05	0.0506405	0.0795068		Bacteria	Bacteroidetes	Bacteroidia	Bacteroidales	Prevotellaceae	Prevotella	Prevotella stercorea CAG:629
gene_1129206	0	4.13748	-12.01	0.000186362	0.0786419	0.109971		Bacteria	Bacteroidetes	Bacteroidia	Bacteroidales	Bacteroidaceae	Bacteroides	Bacteroides sp. CAG:530
gene_1712323	0	4.13272	-12.01	0.000186362	0.0786419	0.109971		Bacteria	Bacteroidetes	Bacteroidia	Bacteroidales	unclassified Bacteroidales family	unclassified Bacteroidales genus	unclassified Bacteroidales species
gene_1495692	0	4.11115	-12.01	0.000186362	0.0786419	0.109971		Bacteria	Bacteroidetes	Bacteroidia	Bacteroidales	Prevotellaceae	Prevotella	Prevotella sp. CAG:520
gene_2550149	0	4.1159	-12.01	0.000186362	0.0786419	0.109971		Bacteria	Fusobacteria	Fusobacteriia	Fusobacteriales	Fusobacteriaceae	Fusobacterium	Fusobacterium necrophorum
gene_1522701	0	4.10332	-12	4.0696e-05	0.0506405	0.0795068		Bacteria	Bacteroidetes	Bacteroidia	Bacteroidales	Prevotellaceae	Prevotella	unclassified Prevotella species
gene_1998102	0	4.09995	-12	0.000186362	0.0786419	0.109971		Bacteria	Bacteroidetes	Bacteroidia	Bacteroidales	unclassified Bacteroidales family	unclassified Bacteroidales genus	unclassified Bacteroidales species
gene_2027352	0	4.05308	-11.99	4.0696e-05	0.0506405	0.0795068		Bacteria	Bacteroidetes	Bacteroidia	Bacteroidales	Prevotellaceae	Prevotella	Prevotella sp. CAG:1092
gene_2452149	0	4.07729	-11.99	0.000186362	0.0786419	0.109971	K03572 mutL; DNA mismatch repair protein MutL	Bacteria	Bacteroidetes	Bacteroidia	Bacteroidales	Prevotellaceae	Prevotella	Prevotella stercorea CAG:629
gene_3818802	0	4.03324	-11.98	4.0696e-05	0.0506405	0.0795068	K03286 TC.OOP; OmpA-OmpF porin, OOP family	Bacteria	Bacteroidetes	Bacteroidia	Bacteroidales	Prevotellaceae	Prevotella	Prevotella sp. CAG:520
gene_808081	0	4.01503	-11.97	0.000186362	0.0786419	0.109971		Bacteria	Bacteroidetes	Bacteroidia	Bacteroidales	Bacteroidaceae	Bacteroides	unclassified Bacteroides species
gene_992392	0	4.01158	-11.97	0.000186362	0.0786419	0.109971	K01176 AMY, amyA, malS; alpha-amylase [EC:3.2.1.1]	Bacteria	Bacteroidetes	Bacteroidia	Bacteroidales	Prevotellaceae	Prevotella	Prevotella stercorea CAG:629
gene_3818810	0	4.0099	-11.97	0.000186362	0.0786419	0.109971	K12308 bgaB, lacA; beta-galactosidase [EC:3.2.1.23]	Bacteria	Bacteroidetes	Bacteroidia	Bacteroidales	Prevotellaceae	Prevotella	Prevotella brevis
gene_420333	0	3.99924	-11.97	0.000186362	0.0786419	0.109971		Bacteria	Bacteroidetes	Bacteroidia	Bacteroidales	Prevotellaceae	Prevotella	Prevotella buccae
gene_1895091	0	3.98869	-11.96	0.000186362	0.0786419	0.109971	K01910 citC; [citrate (pro-3S)-lyase] ligase [EC:6.2.1.22]	Bacteria	Bacteroidetes	Bacteroidia	Bacteroidales	Prevotellaceae	Prevotella	Prevotella stercorea
gene_1494185	0	3.9712	-11.96	0.000186362	0.0786419	0.109971	K01006 ppdK; pyruvate, orthophosphate dikinase [EC:2.7.9.1]	Bacteria	Bacteroidetes	Bacteroidia	Bacteroidales	Prevotellaceae	Prevotella	Prevotella sp. CAG:520
gene_2903248	0	3.95412	-11.95	8.87646e-06	0.0284545	0.0509052		Bacteria
gene_4213032	0	3.96791	-11.95	0.000186362	0.0786419	0.109971		Bacteria	Bacteroidetes	Bacteroidia	Bacteroidales	Prevotellaceae	Prevotella	Prevotella stercorea CAG:629
gene_2607048	0	3.95819	-11.95	0.000186362	0.0786419	0.109971		Bacteria	Bacteroidetes	Bacteroidia	Bacteroidales	Prevotellaceae	Prevotella	Prevotella sp. CAG:520
gene_1732118	0	3.9487	-11.95	0.000186362	0.0786419	0.109971		Bacteria	Bacteroidetes	Bacteroidia	Bacteroidales	Bacteroidaceae	Bacteroides	Bacteroides sp. CAG:1076
gene_871365	0	3.95416	-11.95	0.000186362	0.0786419	0.109971		Bacteria	Fusobacteria	Fusobacteriia	Fusobacteriales	Fusobacteriaceae	Fusobacterium	unclassified Fusobacterium species
gene_1274565	0	3.94118	-11.94	0.000186362	0.0786419	0.109971		Bacteria	Bacteroidetes	Bacteroidia	Bacteroidales	Prevotellaceae	Prevotella	Prevotella stercorea
gene_3818796	0	3.89133	-11.93	0.000186362	0.0786419	0.109971	K02014 TC.FEV.OM; iron complex outermembrane recepter protein	Bacteria	Bacteroidetes	Bacteroidia	Bacteroidales	Prevotellaceae	Prevotella	Prevotella sp. CAG:520
gene_639714	0	3.88126	-11.92	0.000186362	0.0786419	0.109971		Bacteria	Bacteroidetes	Bacteroidia	Bacteroidales	Prevotellaceae	Prevotella	Prevotella pectinovora
gene_745504	0	3.87615	-11.92	0.000186362	0.0786419	0.109971	K07091 lptF; lipopolysaccharide export system permease protein	Bacteria	Bacteroidetes	Bacteroidia	Bacteroidales	Prevotellaceae	Prevotella	Prevotella stercorea
gene_4213030	0	3.87565	-11.92	0.000186362	0.0786419	0.109971		Bacteria	Bacteroidetes	Bacteroidia	Bacteroidales	Prevotellaceae	Prevotella	Prevotella sp. CAG:487
gene_1246845	0	3.86249	-11.92	0.000186362	0.0786419	0.109971		Bacteria	Bacteroidetes	Bacteroidia	Bacteroidales	Prevotellaceae	Prevotella	Prevotella sp. CAG:592
gene_275791	0	3.86198	-11.92	0.000186362	0.0786419	0.109971	K00986 ltrA; RNA-directed DNA polymerase [EC:2.7.7.49]	Bacteria	Bacteroidetes	Bacteroidia	Bacteroidales	Bacteroidaceae	Bacteroides	Bacteroides sp. CAG:598
gene_3500016	0	3.86152	-11.92	0.000186362	0.0786419	0.109971	K19005 ltaS; lipoteichoic acid synthase [EC:2.7.8.20]	Bacteria	Bacteroidetes	Bacteroidia	Bacteroidales	Prevotellaceae	Prevotella	Prevotella pectinovora
gene_3398521	0	3.83706	-11.91	4.0696e-05	0.0506405	0.0795068		Bacteria	Bacteroidetes	Bacteroidia	Bacteroidales	Prevotellaceae	Prevotella	Prevotella bergensis
gene_4546285	0	3.8456	-11.91	0.000186362	0.0786419	0.109971	K01712 hutU, UROC1; urocanate hydratase [EC:4.2.1.49]	Bacteria	Bacteroidetes	Bacteroidia	Bacteroidales	Prevotellaceae	Prevotella	Prevotella sp. CAG:1092
gene_2041023	0	3.81352	-11.9	0.000186362	0.0786419	0.109971	K05366 mrcA; penicillin-binding protein 1A [EC:2.4.1.129 3.4.16.4]	Bacteria	Bacteroidetes	Bacteroidia	Bacteroidales	Prevotellaceae	Prevotella	unclassified Prevotella species
gene_750265	0	3.78965	-11.89	1.92795e-06	0.0123896	0.031981		Bacteria	Bacteroidetes	Bacteroidia	Bacteroidales	Bacteroidaceae	Bacteroides	Bacteroides fragilis
gene_4181900	0.003232	15.9411	-11.88	4.06131e-06	0.0204822	0.0509052		Bacteria	Bacteroidetes	Bacteroidia	Bacteroidales	unclassified Bacteroidales family	Phocaeicola	Phocaeicola salanitronis
gene_3658936	0	3.74976	-11.87	4.0696e-05	0.0506405	0.0795068		Bacteria	Bacteroidetes	Bacteroidia	Bacteroidales	Prevotellaceae	Prevotella	Prevotella sp. CAG:5226
gene_4691645	0	3.74609	-11.87	0.000186362	0.0786419	0.109971	K03466 ftsK, spoIIIE; DNA segregation ATPase FtsK/SpoIIIE, S-DNA-T family	Bacteria	Bacteroidetes	Bacteroidia	Bacteroidales	Prevotellaceae	Prevotella	Prevotella stercorea
gene_151702	0	3.74465	-11.87	0.000186362	0.0786419	0.109971	K00029 E1.1.1.40, maeB; malate dehydrogenase (oxaloacetate-decarboxylating)(NADP+) [EC:1.1.1.40]	Bacteria	Bacteroidetes	Bacteroidia	Bacteroidales	Prevotellaceae	Prevotella	Prevotella stercorea CAG:629
gene_963694	0	3.75077	-11.87	0.000186362	0.0786419	0.109971		Bacteria	Fusobacteria	Fusobacteriia	Fusobacteriales	Fusobacteriaceae	Fusobacterium	Fusobacterium ulcerans
gene_118730	0	3.7126	-11.86	4.0696e-05	0.0506405	0.0795068		Bacteria	Bacteroidetes	Bacteroidia	Bacteroidales	Bacteroidaceae	Bacteroides	unclassified Bacteroides species
gene_2027355	0	3.72255	-11.86	0.000186362	0.0786419	0.109971	K00764 purF, PPAT; amidophosphoribosyltransferase [EC:2.4.2.14]	Bacteria	Bacteroidetes	Bacteroidia	Bacteroidales	Prevotellaceae	Prevotella	Prevotella stercorea
gene_3901117	0	3.72121	-11.86	0.000186362	0.0786419	0.109971		Bacteria	Bacteroidetes	Bacteroidia	Bacteroidales	Prevotellaceae	Prevotella	Prevotella stercorea CAG:629
gene_808082	0	3.71942	-11.86	0.000186362	0.0786419	0.109971		Bacteria	Bacteroidetes	Bacteroidia	Bacteroidales	Bacteroidaceae	Bacteroides	Bacteroides ovatus
gene_639713	0	3.71214	-11.86	0.000186362	0.0786419	0.109971		Bacteria	Bacteroidetes	Bacteroidia	Bacteroidales	Prevotellaceae	Prevotella	Prevotella pectinovora
gene_388390	0	3.67805	-11.85	4.0696e-05	0.0506405	0.0795068	K19353 eptC; heptose-I-phosphate ethanolaminephosphotransferase [EC:2.7.8.-]	Bacteria	Bacteroidetes	Bacteroidia	Bacteroidales	Prevotellaceae	Prevotella	Prevotella stercorea CAG:629
gene_4348702	0	3.69256	-11.85	0.000186362	0.0786419	0.109971	K01197 hya; hyaluronoglucosaminidase [EC:3.2.1.35]	Bacteria	Bacteroidetes	Bacteroidia	Bacteroidales	Prevotellaceae	Prevotella	Prevotella sp. CAG:891
gene_665682	0	3.68092	-11.85	0.000186362	0.0786419	0.109971		Bacteria	Bacteroidetes	Bacteroidia	Bacteroidales	Prevotellaceae	Prevotella	Prevotella sp. CAG:520
gene_992393	0	3.65622	-11.84	0.000186362	0.0786419	0.109971	K21575 susA; neopullulanase [EC:3.2.1.135]	Bacteria	Bacteroidetes	Bacteroidia	Bacteroidales	Prevotellaceae	Prevotella	Prevotella sp. CAG:520
gene_2809729	0	3.66614	-11.84	4.0696e-05	0.0506405	0.0795068		Bacteria	Fusobacteria	Fusobacteriia	Fusobacteriales	Fusobacteriaceae	Fusobacterium	Fusobacterium perfoetens
gene_4348683	0	3.64871	-11.83	4.0696e-05	0.0506405	0.0795068		Bacteria
gene_1274560	0	3.64716	-11.83	0.000186362	0.0786419	0.109971	K21636 nrdD; ribonucleoside-triphosphate reductase (formate) [EC:1.1.98.6]	Bacteria	Bacteroidetes	Bacteroidia	Bacteroidales	Prevotellaceae	Prevotella	Prevotella stercorea CAG:629
gene_4546274	0	3.64442	-11.83	0.000186362	0.0786419	0.109971	K01009 E2.7.7.103; L-glutamine-phosphate cytidylyltransferase [EC:2.7.7.103]	Bacteria	Bacteroidetes	Bacteroidia	Bacteroidales	unclassified Bacteroidales family	unclassified Bacteroidales genus	unclassified Bacteroidales species
gene_2846292	0	3.60463	-11.82	0.000186362	0.0786419	0.109971		Bacteria
gene_3013734	0	3.6246	-11.82	0.000186362	0.0786419	0.109971	K03169 topB; DNA topoisomerase III [EC:5.6.2.1]	Bacteria	Bacteroidetes	Bacteroidia	Bacteroidales	Prevotellaceae	Prevotella	Prevotella stercorea CAG:629
gene_869276	0	3.62413	-11.82	0.000186362	0.0786419	0.109971		Bacteria	Bacteroidetes	Bacteroidia	Bacteroidales	Prevotellaceae	Prevotella	Prevotella corporis
gene_73614	0	3.61621	-11.82	0.000186362	0.0786419	0.109971	K03657 uvrD, pcrA; DNA helicase II / ATP-dependent DNA helicase PcrA [EC:3.6.4.12]	Bacteria	Bacteroidetes	Bacteroidia	Bacteroidales	Prevotellaceae	Prevotella	Prevotella stercorea
gene_4376019	0	3.60644	-11.82	0.000186362	0.0786419	0.109971		Bacteria	Bacteroidetes	Bacteroidia	Bacteroidales	Prevotellaceae	Prevotella	Prevotella sp. CAG:5226
gene_625272	0	3.61893	-11.82	0.000186362	0.0786419	0.109971	K07493 K07493; putative transposase	Bacteria	unclassified Bacteria phylum	unclassified Bacteria class	unclassified Bacteria order	unclassified Bacteria family	unclassified Bacteria genus	uncultured bacterium
gene_4691650	0	3.59438	-11.81	4.0696e-05	0.0506405	0.0795068		Bacteria	Bacteroidetes	Bacteroidia	Bacteroidales	Prevotellaceae	Prevotella	Prevotella stercorea
gene_4165814	0	3.55645	-11.8	4.0696e-05	0.0506405	0.0795068	K01209 abfA; alpha-L-arabinofuranosidase [EC:3.2.1.55]	Bacteria	Bacteroidetes	Bacteroidia	Bacteroidales	Prevotellaceae	Prevotella	Prevotella sp. CAG:520
gene_1429532	0	3.56813	-11.8	0.000186362	0.0786419	0.109971	K00341 nuoL; NADH-quinone oxidoreductase subunit L [EC:7.1.1.2]	Bacteria	Bacteroidetes	Bacteroidia	Bacteroidales	Prevotellaceae	Prevotella	Prevotella stercorea
gene_2739196	0.00324375	14.9859	-11.79	9.82909e-05	0.0731001	0.109971		Bacteria	Bacteroidetes	Bacteroidia	Bacteroidales	Prevotellaceae	Prevotella	Prevotella sp. CAG:1124
gene_3013020	0	3.53834	-11.79	4.0696e-05	0.0506405	0.0795068	K02014 TC.FEV.OM; iron complex outermembrane recepter protein	Bacteria	Bacteroidetes	Bacteroidia	Bacteroidales	Prevotellaceae	Prevotella	Prevotella pectinovora
gene_4376022	0	3.5517	-11.79	0.000186362	0.0786419	0.109971	K01972 E6.5.1.2, ligA, ligB; DNA ligase (NAD+) [EC:6.5.1.2]	Bacteria	Bacteroidetes	Bacteroidia	Bacteroidales	Prevotellaceae	Prevotella	Prevotella pectinovora
gene_1895085	0	3.54968	-11.79	0.000186362	0.0786419	0.109971	K01262 pepP; Xaa-Pro aminopeptidase [EC:3.4.11.9]	Bacteria	Bacteroidetes	Bacteroidia	Bacteroidales	Prevotellaceae	Prevotella	Prevotella stercorea
gene_4261633	0	3.53672	-11.79	0.000186362	0.0786419	0.109971		Bacteria	Bacteroidetes	Bacteroidia	Bacteroidales	Prevotellaceae	Prevotella	Prevotella sp. CAG:520
gene_1149677	0	3.50441	-11.78	1.92795e-06	0.0123896	0.031981		Bacteria	Bacteroidetes	Bacteroidia	Bacteroidales	Prevotellaceae	Prevotella	Prevotella brevis
gene_1590552	0	3.50065	-11.77	0.000186362	0.0786419	0.109971		Bacteria	Fusobacteria	Fusobacteriia	Fusobacteriales	Fusobacteriaceae	Ilyobacter	Ilyobacter polytropus
gene_1895053	0	3.46111	-11.76	0.000186362	0.0786419	0.109971	K21572 susD; starch-binding outer membrane protein, SusD/RagB family	Bacteria	Bacteroidetes	Bacteroidia	Bacteroidales	Prevotellaceae	Prevotella	Prevotella paludivivens
gene_3417934	0	3.42746	-11.74	4.0696e-05	0.0506405	0.0795068	K22162 fpoF; F420H2 dehydrogenase subunit F [EC:1.5.7.2 1.5.98.3]	Bacteria	Bacteroidetes	Bacteroidia	Bacteroidales	Tannerellaceae	Parabacteroides	unclassified Parabacteroides species
gene_3730226	0	3.43028	-11.74	0.000186362	0.0786419	0.109971		Bacteria	Bacteroidetes	Bacteroidia	Bacteroidales	Bacteroidaceae	Bacteroides	Bacteroides sp. CAG:661
gene_3730227	0	3.41003	-11.74	0.000186362	0.0786419	0.109971		Bacteria	Bacteroidetes	Bacteroidia	Bacteroidales	Prevotellaceae	Prevotella	Prevotella stercorea
gene_3595916	0	3.40826	-11.74	0.000186362	0.0786419	0.109971		Bacteria	Bacteroidetes	Bacteroidia	Bacteroidales	unclassified Bacteroidales family	Phocaeicola	Phocaeicola barnesiae
gene_2727599	0	3.4028	-11.73	0.000186362	0.0786419	0.109971		Bacteria	Bacteroidetes	Bacteroidia	Bacteroidales	Prevotellaceae	Prevotella	Prevotella pectinovora
gene_1162052	0	3.40454	-11.73	0.000186362	0.0786419	0.109971		Bacteria	Fusobacteria	Fusobacteriia	Fusobacteriales	Fusobacteriaceae	Fusobacterium	Fusobacterium varium
gene_1091607	0	3.37172	-11.72	4.0696e-05	0.0506405	0.0795068		Bacteria	Bacteroidetes	Bacteroidia	Bacteroidales	Prevotellaceae	Alloprevotella	Prevotella sp. oral taxon 473
gene_2607013	0	3.38322	-11.72	0.000186362	0.0786419	0.109971	K12373 HEXA_B; hexosaminidase [EC:3.2.1.52]	Bacteria	Bacteroidetes	Bacteroidia	Bacteroidales	Prevotellaceae	Prevotella	Prevotella sp. CAG:5226
gene_2695845	0	3.35732	-11.71	0.000186362	0.0786419	0.109971		Bacteria	Bacteroidetes	Bacteroidia	Bacteroidales	Prevotellaceae	Prevotella	Prevotella sp. CAG:520
gene_3500021	0	3.34516	-11.71	0.000186362	0.0786419	0.109971	K01883 CARS, cysS; cysteinyl-tRNA synthetase [EC:6.1.1.16]	Bacteria	Bacteroidetes	Bacteroidia	Bacteroidales	Prevotellaceae	Prevotella	Prevotella sp. CAG:520
gene_1429548	0	3.31649	-11.7	0.000186362	0.0786419	0.109971		Bacteria
gene_2607005	0	3.32369	-11.7	0.000186362	0.0786419	0.109971		Bacteria	Bacteroidetes	Bacteroidia	Bacteroidales	Prevotellaceae	Prevotella	Prevotella sp. CAG:1092
gene_1547030	0	3.30518	-11.69	8.87646e-06	0.0284545	0.0509052		Bacteria	Bacteroidetes	Bacteroidia	Bacteroidales	Prevotellaceae	Prevotella	Prevotella maculosa
gene_2988703	0	3.29973	-11.69	0.000186362	0.0786419	0.109971	K01278 DPP4, CD26; dipeptidyl-peptidase 4 [EC:3.4.14.5]	Bacteria	Bacteroidetes	Bacteroidia	Bacteroidales	Prevotellaceae	Prevotella	Prevotella copri CAG:164
gene_2796889	0	3.30797	-11.69	0.000186362	0.0786419	0.109971		Bacteria	Firmicutes	Clostridia	Eubacteriales	Christensenellaceae	Christensenella	Christensenella hongkongensis
gene_3262953	0	3.26908	-11.68	1.92795e-06	0.0123896	0.031981	K01153 hsdR; type I restriction enzyme, R subunit [EC:3.1.21.3]	Bacteria	Bacteroidetes	Bacteroidia	Bacteroidales	Bacteroidaceae	Bacteroides	unclassified Bacteroides species
gene_588921	0	3.28872	-11.68	4.0696e-05	0.0506405	0.0795068		Bacteria	Bacteroidetes	Bacteroidia	Bacteroidales	Prevotellaceae	Prevotella	Prevotella sp. CAG:487
gene_1470659	0	3.28859	-11.68	0.000186362	0.0786419	0.109971	K10439 rbsB; ribose transport system substrate-binding protein	Bacteria	Bacteroidetes	Bacteroidia	Bacteroidales	Prevotellaceae	Prevotella	Prevotella sp. CAG:386
gene_4546284	0	3.28858	-11.68	0.000186362	0.0786419	0.109971	K01500 fchA; methenyltetrahydrofolate cyclohydrolase [EC:3.5.4.9]	Bacteria	Bacteroidetes	Bacteroidia	Bacteroidales	Prevotellaceae	Prevotella	Prevotella stercorea CAG:629
gene_3500037	0	3.2705	-11.68	0.000186362	0.0786419	0.109971	K03092 rpoN; RNA polymerase sigma-54 factor	Bacteria	Bacteroidetes	Bacteroidia	Bacteroidales	Prevotellaceae	Prevotella	Prevotella stercorea
gene_1999566	0	3.24821	-11.67	4.0696e-05	0.0506405	0.0795068		Bacteria	Bacteroidetes	Bacteroidia	Bacteroidales	Prevotellaceae	Prevotella	Prevotella sp. CAG:732
gene_588910	0	3.26345	-11.67	0.000186362	0.0786419	0.109971		Bacteria	Bacteroidetes	Bacteroidia	Bacteroidales	Prevotellaceae	Prevotella	Prevotella pectinovora
gene_388402	0	3.23843	-11.66	4.0696e-05	0.0506405	0.0795068	K07391 comM; magnesium chelatase family protein	Bacteria	Bacteroidetes	Bacteroidia	Bacteroidales	Prevotellaceae	Prevotella	Prevotella sp. CAG:520
gene_4165820	0	3.22644	-11.66	0.000186362	0.0786419	0.109971	K03307 TC.SSS; solute:Na+ symporter, SSS family	Bacteria	Bacteroidetes	Bacteroidia	Bacteroidales	Prevotellaceae	Prevotella	Prevotella sp. MA2016
gene_519175	0	3.21069	-11.65	0.000186362	0.0786419	0.109971	K21572 susD; starch-binding outer membrane protein, SusD/RagB family	Bacteria	Bacteroidetes	Bacteroidia	Bacteroidales	Tannerellaceae	Parabacteroides	Parabacteroides goldsteinii
gene_1902539	0	3.15672	-11.62	4.0696e-05	0.0506405	0.0795068	K01854 glf; UDP-galactopyranose mutase [EC:5.4.99.9]	Bacteria	Bacteroidetes	Bacteroidia	Bacteroidales	Prevotellaceae	Prevotella	Prevotella sp. CAG:1320
gene_1429563	0	3.14532	-11.62	0.000186362	0.0786419	0.109971		Bacteria	Bacteroidetes	Bacteroidia	Bacteroidales	Prevotellaceae	Prevotella	Prevotella stercorea CAG:629
gene_4589124	0	3.14655	-11.62	0.000186362	0.0786419	0.109971	K02035 ABC.PE.S; peptide/nickel transport system substrate-binding protein	Bacteria	Fusobacteria	Fusobacteriia	Fusobacteriales	Fusobacteriaceae	Fusobacterium	Fusobacterium ulcerans
gene_2560445	0	3.13019	-11.61	0.000186362	0.0786419	0.109971	K09014 sufB; Fe-S cluster assembly protein SufB	Bacteria	Bacteroidetes	Bacteroidia	Bacteroidales	Prevotellaceae	Prevotella	Prevotella stercorea CAG:629
gene_2846299	0	3.11333	-11.6	4.16128e-07	0.0045935	0.0161579		Bacteria	Bacteroidetes	Bacteroidia	Bacteroidales	Bacteroidaceae	Bacteroides	Bacteroides caccae CAG:21
gene_1246836	0	3.10125	-11.6	0.000186362	0.0786419	0.109971		Bacteria	Bacteroidetes	Bacteroidia	Bacteroidales	Prevotellaceae	Prevotella	Prevotella stercorea
gene_1036330	0	3.09754	-11.6	0.000186362	0.0786419	0.109971	K01676 E4.2.1.2A, fumA, fumB; fumarate hydratase, class I [EC:4.2.1.2]	Bacteria	Bacteroidetes	Bacteroidia	Bacteroidales	Prevotellaceae	Prevotella	Prevotella sp. CAG:520
gene_3126725	0	3.09398	-11.6	8.87646e-06	0.0284545	0.0509052	K04773 sppA; protease IV [EC:3.4.21.-]	Bacteria	Fusobacteria	Fusobacteriia	Fusobacteriales	Fusobacteriaceae	Fusobacterium	unclassified Fusobacterium species
gene_1967329	0	3.08744	-11.59	0.000186362	0.0786419	0.109971		Bacteria	Bacteroidetes	Bacteroidia	Bacteroidales	Rikenellaceae	Alistipes	unclassified Alistipes species
gene_73611	0	3.08595	-11.59	0.000186362	0.0786419	0.109971		Bacteria	Bacteroidetes	Bacteroidia	Bacteroidales	Prevotellaceae	Prevotella	Prevotella sp. CAG:520
gene_1036320	0	3.08118	-11.59	0.000186362	0.0786419	0.109971		Bacteria	Bacteroidetes	Bacteroidia	Bacteroidales	Prevotellaceae	Prevotella	Prevotella sp. CAG:487
gene_4546266	0	3.07363	-11.59	0.000186362	0.0786419	0.109971		Bacteria	Bacteroidetes	Bacteroidia	Bacteroidales	Prevotellaceae	Prevotella	Prevotella copri
gene_1714978	0	3.05655	-11.58	4.0696e-05	0.0506405	0.0795068		Bacteria	Bacteroidetes	Bacteroidia	Bacteroidales	Prevotellaceae	Prevotella	Prevotella sp. CAG:1092
gene_3500052	0	3.06933	-11.58	0.000186362	0.0786419	0.109971		Bacteria	Bacteroidetes	Bacteroidia	Bacteroidales	Prevotellaceae	Prevotella	Prevotella sp. CAG:520
gene_3901099	0	3.05702	-11.58	0.000186362	0.0786419	0.109971		Bacteria	Bacteroidetes	Bacteroidia	Bacteroidales	Prevotellaceae	Prevotella	Prevotella buccae
gene_921274	0	3.065	-11.58	0.000186362	0.0786419	0.109971		Bacteria	Fusobacteria	Fusobacteriia	Fusobacteriales	Fusobacteriaceae	Fusobacterium	Fusobacterium nucleatum
gene_4546273	0	3.04058	-11.57	0.000186362	0.0786419	0.109971	K09760 rmuC; DNA recombination protein RmuC	Bacteria	Bacteroidetes	Bacteroidia	Bacteroidales	Prevotellaceae	Prevotella	Prevotella multisaccharivorax
gene_872538	0	3.01134	-11.56	4.0696e-05	0.0506405	0.0795068		Bacteria	Bacteroidetes	Bacteroidia	Bacteroidales	Porphyromonadaceae	Porphyromonas	Porphyromonas cangingivalis
gene_2846297	0	2.98936	-11.55	0.000186362	0.0786419	0.109971		Bacteria	Bacteroidetes	Bacteroidia	Bacteroidales	Tannerellaceae	Parabacteroides	Parabacteroides goldsteinii
gene_2052549	0	3.00115	-11.55	0.000186362	0.0786419	0.109971		Bacteria	Proteobacteria	Deltaproteobacteria	Desulfobacterales	Desulfobacteraceae	Desulfatibacillum	Desulfatibacillum aliphaticivorans
gene_1547033	0	2.97309	-11.54	4.16128e-07	0.0045935	0.0161579		Bacteria	Bacteroidetes	Bacteroidia	Bacteroidales	unclassified Bacteroidales family	Phocaeicola	Phocaeicola dorei
gene_519173	0	2.97482	-11.54	4.0696e-05	0.0506405	0.0795068	K18218 tet35; tetracycline resistance efflux pump	Bacteria	Bacteroidetes	Bacteroidia	Bacteroidales	Prevotellaceae	Prevotella	Prevotella stercorea
gene_2446370	0	2.9725	-11.54	0.000186362	0.0786419	0.109971		Bacteria	Bacteroidetes	Bacteroidia	Bacteroidales	Prevotellaceae	Prevotella	Prevotella stercorea
gene_4548173	0	2.95981	-11.53	0.000186362	0.0786419	0.109971	K00656 E2.3.1.54, pflD; formate C-acetyltransferase [EC:2.3.1.54]	Bacteria	Bacteroidetes	Bacteroidia	Bacteroidales	Prevotellaceae	Prevotella	Prevotella stercorea
gene_4383290	0	2.94322	-11.52	4.0696e-05	0.0506405	0.0795068		Bacteria	Bacteroidetes	Bacteroidia	Bacteroidales	unclassified Bacteroidales family	unclassified Bacteroidales genus	unclassified Bacteroidales species
gene_1902531	0	2.93634	-11.52	4.0696e-05	0.0506405	0.0795068		Bacteria	Bacteroidetes	Bacteroidia	Bacteroidales	Bacteroidaceae	Bacteroides	unclassified Bacteroides species
gene_1421173	0	2.93977	-11.52	0.000186362	0.0786419	0.109971	K02335 polA; DNA polymerase I [EC:2.7.7.7]	Bacteria	Bacteroidetes	Bacteroidia	Bacteroidales	Prevotellaceae	Prevotella	Prevotella sp. CAG:5226
gene_2796875	0	2.9306	-11.52	4.0696e-05	0.0506405	0.0795068		Bacteria	Firmicutes	Clostridia	Eubacteriales	Oscillospiraceae	Faecalibacterium	Faecalibacterium sp. CAG:82
gene_3701042	0	2.91594	-11.51	0.000186362	0.0786419	0.109971		Bacteria
gene_3854256	0	2.91721	-11.51	4.0696e-05	0.0506405	0.0795068		Bacteria	Bacteroidetes	Bacteroidia	Bacteroidales	unclassified Bacteroidales family	unclassified Bacteroidales genus	unclassified Bacteroidales species
gene_388404	0	2.92284	-11.51	0.000186362	0.0786419	0.109971		Bacteria	Bacteroidetes	Bacteroidia	Bacteroidales	Prevotellaceae	Prevotella	Prevotella stercorea
gene_2350175	0	2.91024	-11.51	0.000186362	0.0786419	0.109971	K01785 galM, GALM; aldose 1-epimerase [EC:5.1.3.3]	Bacteria	Bacteroidetes	Bacteroidia	Bacteroidales	Prevotellaceae	Prevotella	Prevotella conceptionensis
gene_1131188	0	2.90674	-11.51	0.000186362	0.0786419	0.109971	K08303 prtC, trhP; U32 family peptidase [EC:3.4.-.-]	Bacteria	Bacteroidetes	Bacteroidia	Bacteroidales	Prevotellaceae	Prevotella	Prevotella stercorea CAG:629
gene_4165816	0	2.89547	-11.5	0.000186362	0.0786419	0.109971		Bacteria	Bacteroidetes	Bacteroidia	Bacteroidales	Prevotellaceae	Prevotella	Prevotella sp. CAG:732
gene_2152419	0	2.8915	-11.5	0.000186362	0.0786419	0.109971		Bacteria	Bacteroidetes	Bacteroidia	Bacteroidales	Odoribacteraceae	Odoribacter	Odoribacter splanchnicus
gene_3016318	0	2.89984	-11.5	4.0696e-05	0.0506405	0.0795068		Bacteria	Proteobacteria	Gammaproteobacteria	Enterobacterales	Enterobacteriaceae	Klebsiella	Klebsiella aerogenes
gene_32036	0	2.88358	-11.49	0.000186362	0.0786419	0.109971		Bacteria	Fusobacteria	Fusobacteriia	Fusobacteriales	Fusobacteriaceae	Fusobacterium	Fusobacterium nucleatum
gene_2939262	0	2.85071	-11.48	8.87646e-06	0.0284545	0.0509052		Bacteria	Bacteroidetes	Bacteroidia	Bacteroidales	unclassified Bacteroidales family	Phocaeicola	Phocaeicola dorei
gene_3971214	0	2.85806	-11.48	0.000186362	0.0786419	0.109971	K03498 trkH, trkG, ktrB; trk system potassium uptake protein	Bacteria	Bacteroidetes	Bacteroidia	Bacteroidales	Prevotellaceae	Prevotella	Prevotella sp. CAG:520
gene_1902540	0	2.83726	-11.47	0.000186362	0.0786419	0.109971	K16649 glft1; rhamnopyranosyl-N-acetylglucosaminyl-diphospho-decaprenol beta-1,3/1,4-galactofuranosyltransferase [EC:2.4.1.287]	Bacteria	Bacteroidetes	Bacteroidia	Bacteroidales	Prevotellaceae	Prevotella	Prevotella sp. CAG:732
gene_3063103	0	2.83394	-11.47	0.000186362	0.0786419	0.109971		Bacteria	Bacteroidetes	Bacteroidia	Bacteroidales	Porphyromonadaceae	Porphyromonas	Porphyromonas crevioricanis
gene_2796890	0	2.83243	-11.47	0.000186362	0.0786419	0.109971		Bacteria	Firmicutes	Clostridia	Eubacteriales	unclassified Eubacteriales family	unclassified Eubacteriales genus	unclassified Eubacteriales species
gene_2739200	0.00255642	9.99932	-11.46	4.06131e-06	0.0204822	0.0509052		Bacteria	Bacteroidetes	Bacteroidia	Bacteroidales	Bacteroidaceae	Bacteroides	Bacteroides sp. CAG:633
gene_1895052	0	2.824	-11.46	4.0696e-05	0.0506405	0.0795068	K21571 susE_F; starch-binding outer membrane protein SusE/F	Bacteria	Bacteroidetes	Bacteroidia	Bacteroidales	Prevotellaceae	Prevotella	Prevotella paludivivens
gene_2607007	0	2.81655	-11.46	4.0696e-05	0.0506405	0.0795068	K21572 susD; starch-binding outer membrane protein, SusD/RagB family	Bacteria	Bacteroidetes	Bacteroidia	Bacteroidales	Prevotellaceae	Prevotella	Prevotella oris
gene_1131190	0	2.81408	-11.46	4.0696e-05	0.0506405	0.0795068		Bacteria	Bacteroidetes	Bacteroidia	Bacteroidales	Prevotellaceae	Prevotella	Prevotella sp. CAG:520
gene_1209258	0	2.82182	-11.46	0.000186362	0.0786419	0.109971	K11749 rseP; regulator of sigma E protease [EC:3.4.24.-]	Bacteria	Bacteroidetes	Bacteroidia	Bacteroidales	Prevotellaceae	Prevotella	Prevotella sp. CAG:520
gene_3599314	0	2.80802	-11.46	8.87646e-06	0.0284545	0.0509052		Bacteria	Fusobacteria	Fusobacteriia	Fusobacteriales	Fusobacteriaceae	Cetobacterium	Cetobacterium somerae
gene_4589119	0	2.81427	-11.46	0.000186362	0.0786419	0.109971	K21011 pelF; polysaccharide biosynthesis protein PelF	Bacteria	Fusobacteria	Fusobacteriia	Fusobacteriales	Leptotrichiaceae	Leptotrichia	Leptotrichia sp. oral taxon 212
gene_750261	0	2.79721	-11.45	8.87646e-06	0.0284545	0.0509052	K00640 cysE; serine O-acetyltransferase [EC:2.3.1.30]	Bacteria	Bacteroidetes	Bacteroidia	Bacteroidales	Prevotellaceae	Prevotella	Prevotella baroniae
gene_4165817	0	2.80156	-11.45	0.000186362	0.0786419	0.109971	K01804 araA; L-arabinose isomerase [EC:5.3.1.4]	Bacteria	Bacteroidetes	Bacteroidia	Bacteroidales	Prevotellaceae	Prevotella	Prevotella sp. CAG:604
gene_4425933	0	2.80039	-11.45	0.000186362	0.0786419	0.109971	K11749 rseP; regulator of sigma E protease [EC:3.4.24.-]	Bacteria	Fusobacteria	Fusobacteriia	Fusobacteriales	Fusobacteriaceae	Fusobacterium	unclassified Fusobacterium species
gene_2052552	0	2.78202	-11.44	0.000186362	0.0786419	0.109971	K19997 gnu; GlcNAc-P-P-Und epimerase [EC:5.1.3.26]	Bacteria	Bacteroidetes	Bacteroidia	Bacteroidales	Bacteroidaceae	Bacteroides	Bacteroides sp. CAG:443
gene_2848102	0	2.77546	-11.44	0.000186362	0.0786419	0.109971		Bacteria	Bacteroidetes	Bacteroidia	Bacteroidales	Prevotellaceae	Prevotella	Prevotella sp. CAG:604
gene_1902538	0	2.77248	-11.44	0.000186362	0.0786419	0.109971		Bacteria	Firmicutes	Clostridia	Eubacteriales	Clostridiaceae	Clostridium	Clostridium sp. CAG:433
gene_4383293	0	2.74893	-11.43	4.0696e-05	0.0506405	0.0795068	K18430 legI, neuB2; N,N'-diacetyllegionaminate synthase [EC:2.5.1.101]	Bacteria	Bacteroidetes	Bacteroidia	Bacteroidales	unclassified Bacteroidales family	unclassified Bacteroidales genus	unclassified Bacteroidales species
gene_2607022	0	2.74612	-11.42	0.000186362	0.0786419	0.109971		Bacteria	Bacteroidetes	Bacteroidia	Bacteroidales	Prevotellaceae	Prevotella	Prevotella sp. CAG:520
gene_1495687	0	2.74196	-11.42	0.000186362	0.0786419	0.109971		Bacteria	Bacteroidetes	Bacteroidia	Bacteroidales	Prevotellaceae	Paraprevotella	Paraprevotella xylaniphila
gene_3417935	0	2.72193	-11.41	0.000186362	0.0786419	0.109971		Bacteria	Bacteroidetes	Bacteroidia	Bacteroidales	Tannerellaceae	Parabacteroides	unclassified Parabacteroides species
gene_2027332	0	2.70597	-11.4	0.000186362	0.0786419	0.109971	K00764 purF, PPAT; amidophosphoribosyltransferase [EC:2.4.2.14]	Bacteria	Bacteroidetes	Bacteroidia	Bacteroidales	Prevotellaceae	Prevotella	Prevotella sp. CAG:520
gene_3807415	0	2.69268	-11.4	0.000186362	0.0786419	0.109971		Bacteria	Firmicutes	Clostridia	Thermoanaerobacterales	Thermoanaerobacterales Family III. Incertae Sedis	Thermoanaerobacterium	Thermoanaerobacterium saccharolyticum
gene_388383	0	2.69004	-11.39	0.000186362	0.0786419	0.109971		Bacteria	Bacteroidetes	Bacteroidia	Bacteroidales	Prevotellaceae	Prevotella	Prevotella stercorea
gene_3299354	0	2.68435	-11.39	0.000186362	0.0786419	0.109971	K12373 HEXA_B; hexosaminidase [EC:3.2.1.52]	Bacteria	Bacteroidetes	Bacteroidia	Bacteroidales	Prevotellaceae	Prevotella	Prevotella sp. CAG:520
gene_4546267	0	2.67977	-11.39	0.000186362	0.0786419	0.109971		Bacteria	Bacteroidetes	Bacteroidia	Bacteroidales	Prevotellaceae	Prevotella	Prevotella stercorea CAG:629
gene_3016319	0	2.6762	-11.39	0.000186362	0.0786419	0.109971		Bacteria	Proteobacteria	Gammaproteobacteria	Enterobacterales	Erwiniaceae	Pantoea	Pantoea sp. NGS-ED-1003
gene_3971218	0	2.67179	-11.38	0.000186362	0.0786419	0.109971		Bacteria	Bacteroidetes	Bacteroidia	Bacteroidales	Prevotellaceae	Prevotella	Prevotella stercorea
gene_4425942	0	2.66702	-11.38	0.000186362	0.0786419	0.109971	K03734 apbE; FAD:protein FMN transferase [EC:2.7.1.180]	Bacteria	Fusobacteria	Fusobacteriia	Fusobacteriales	Fusobacteriaceae	Fusobacterium	Fusobacterium ulcerans
gene_3500044	0	2.65025	-11.37	0.000186362	0.0786419	0.109971	K02824 uraA, pyrP; uracil permease	Bacteria	Bacteroidetes	Bacteroidia	Bacteroidales	Prevotellaceae	Prevotella	Prevotella stercorea CAG:629
gene_3818805	0	2.64422	-11.37	0.000186362	0.0786419	0.109971		Bacteria	Bacteroidetes	Bacteroidia	Bacteroidales	Prevotellaceae	Prevotella	Prevotella albensis
gene_3818797	0	2.63821	-11.37	0.000186362	0.0786419	0.109971		Bacteria	Bacteroidetes	Bacteroidia	Bacteroidales	Prevotellaceae	Prevotella	Prevotella stercorea
gene_1895059	0	2.63043	-11.36	4.0696e-05	0.0506405	0.0795068	K01689 ENO, eno; enolase [EC:4.2.1.11]	Bacteria	Bacteroidetes	Bacteroidia	Bacteroidales	Prevotellaceae	Prevotella	Prevotella stercorea CAG:629
gene_750262	0.00162187	6.86649	-11.35	9.82909e-05	0.0731001	0.109971		Bacteria	Bacteroidetes	Bacteroidia	Bacteroidales	Bacteroidaceae	Bacteroides	Bacteroides fragilis
gene_2607049	0	2.60697	-11.35	0.000186362	0.0786419	0.109971		Bacteria	Bacteroidetes	Bacteroidia	Bacteroidales	Prevotellaceae	Prevotella	Prevotella sp. CAG:520
gene_917922	0	2.57568	-11.33	0.000186362	0.0786419	0.109971		Bacteria
gene_76239	0.00630843	18.6014	-11.31	1.48144e-08	0.000768044	0.00074281		Bacteria	Bacteroidetes	Bacteroidia	Bacteroidales	Prevotellaceae	Prevotella	Prevotella timonensis
gene_665692	0	2.54653	-11.31	4.0696e-05	0.0506405	0.0795068	K18682 rny; ribonucrease Y [EC:3.1.-.-]	Bacteria	Bacteroidetes	Bacteroidia	Bacteroidales	Prevotellaceae	Prevotella	Prevotella sp. CAG:520
gene_2796943	0	2.53977	-11.31	0.000186362	0.0786419	0.109971		Bacteria	Firmicutes	Clostridia	Eubacteriales	Lachnospiraceae	unclassified Lachnospiraceae genus	Lachnospiraceae bacterium 7_1_58FAA
gene_3701056	0	2.53508	-11.31	0.000186362	0.0786419	0.109971	K02238 comEC; competence protein ComEC	Bacteria	Proteobacteria	Gammaproteobacteria	Enterobacterales	Enterobacteriaceae	Yokenella	Yokenella regensburgei
gene_2786602	0	2.52094	-11.3	1.92795e-06	0.0123896	0.031981		Bacteria	Bacteroidetes	Bacteroidia	Bacteroidales	Prevotellaceae	Prevotella	Prevotella copri
gene_1131193	0	2.52502	-11.3	0.000186362	0.0786419	0.109971	K06158 ABCF3; ATP-binding cassette, subfamily F, member 3	Bacteria	Bacteroidetes	Bacteroidia	Bacteroidales	Prevotellaceae	Prevotella	Prevotella pectinovora
gene_829283	0	2.51383	-11.3	0.000186362	0.0786419	0.109971		Bacteria	Bacteroidetes	Bacteroidia	Bacteroidales	Prevotellaceae	Prevotella	Prevotella disiens
gene_1036336	0	2.49717	-11.29	0.000186362	0.0786419	0.109971	K03327 TC.MATE, SLC47A, norM, mdtK, dinF; multidrug resistance protein, MATE family	Bacteria	Bacteroidetes	Bacteroidia	Bacteroidales	Prevotellaceae	Prevotella	Prevotella stercorea
gene_275821	0	2.47819	-11.28	0.000186362	0.0786419	0.109971		Bacteria
gene_2041021	0	2.47941	-11.28	0.000186362	0.0786419	0.109971		Bacteria	Bacteroidetes	Bacteroidia	Bacteroidales	Prevotellaceae	Prevotella	Prevotella sp. CAG:1124
gene_4383294	0	2.46779	-11.27	4.0696e-05	0.0506405	0.0795068		Bacteria	Bacteroidetes	Bacteroidia	Bacteroidales	Odoribacteraceae	Butyricimonas	Butyricimonas synergistica
gene_3818790	0	2.4632	-11.27	0.000186362	0.0786419	0.109971	K01465 URA4, pyrC; dihydroorotase [EC:3.5.2.3]	Bacteria	Bacteroidetes	Bacteroidia	Bacteroidales	Prevotellaceae	Prevotella	Prevotella sp. CAG:520
gene_2319151	0	2.4575	-11.26	4.0696e-05	0.0506405	0.0795068		Bacteria	Bacteroidetes	Bacteroidia	Bacteroidales	Prevotellaceae	Prevotella	Prevotella sp. CAG:474
gene_4124174	0	2.45098	-11.26	0.000186362	0.0786419	0.109971	K00925 ackA; acetate kinase [EC:2.7.2.1]	Bacteria	Bacteroidetes	Bacteroidia	Bacteroidales	Prevotellaceae	Prevotella	Prevotella sp. CAG:520
gene_2039580	0	2.44896	-11.26	0.000186362	0.0786419	0.109971	K11392 rsmF; 16S rRNA (cytosine1407-C5)-methyltransferase [EC:2.1.1.178]	Bacteria	Bacteroidetes	Bacteroidia	Bacteroidales	Prevotellaceae	Prevotella	Prevotella sp. CAG:520
gene_2903245	0	2.39864	-11.23	8.87646e-06	0.0284545	0.0509052		Bacteria	Bacteroidetes	Bacteroidia	Bacteroidales	Prevotellaceae	Prevotella	Prevotella timonensis
gene_1080549	0	2.4065	-11.23	0.000186362	0.0786419	0.109971		Bacteria	Bacteroidetes	Bacteroidia	Bacteroidales	Prevotellaceae	Prevotella	Hallella seregens
gene_2796864	0	2.38641	-11.22	0.000186362	0.0786419	0.109971		Bacteria
gene_3299347	0	2.38162	-11.22	4.0696e-05	0.0506405	0.0795068		Bacteria	Bacteroidetes	Bacteroidia	Bacteroidales	Bacteroidaceae	Bacteroides	Bacteroides nordii
gene_1470668	0	2.38566	-11.22	0.000186362	0.0786419	0.109971	K10206 E2.6.1.83; LL-diaminopimelate aminotransferase [EC:2.6.1.83]	Bacteria	Bacteroidetes	Bacteroidia	Bacteroidales	Prevotellaceae	Prevotella	Prevotella sp. CAG:520
gene_1936682	0	2.36397	-11.21	0.000186362	0.0786419	0.109971	K09973 K09973; uncharacterized protein	Bacteria
gene_1219075	0.00202466	7.16221	-11.21	2.06107e-05	0.0443229	0.0795068		Bacteria	Bacteroidetes	Bacteroidia	Bacteroidales	unclassified Bacteroidales family	unclassified Bacteroidales genus	unclassified Bacteroidales species
gene_4376030	0	2.37586	-11.21	0.000186362	0.0786419	0.109971	K21470 ycbB; L,D-transpeptidase YcbB	Bacteria	Bacteroidetes	Bacteroidia	Bacteroidales	Prevotellaceae	Prevotella	Prevotella sp. CAG:520
gene_78979	0	2.37121	-11.21	0.000186362	0.0786419	0.109971	K18139 oprM, emhC, ttgC, cusC, adeK, smeF, mtrE, cmeC, gesC; outer membrane protein, multidrug efflux system	Bacteria	Bacteroidetes	Bacteroidia	Bacteroidales	Prevotellaceae	Prevotella	Prevotella stercorea
gene_4165825	0	2.36752	-11.21	0.000186362	0.0786419	0.109971		Bacteria	Bacteroidetes	Bacteroidia	Bacteroidales	Prevotellaceae	Prevotella	Prevotella sp. CAG:732
gene_2039213	0	2.36589	-11.21	0.000186362	0.0786419	0.109971	K03466 ftsK, spoIIIE; DNA segregation ATPase FtsK/SpoIIIE, S-DNA-T family	Bacteria	Bacteroidetes	Bacteroidia	Bacteroidales	Prevotellaceae	Prevotella	Prevotella sp. CAG:5226
gene_1274576	0	2.3509	-11.2	0.000186362	0.0786419	0.109971		Bacteria	Bacteroidetes	Bacteroidia	Bacteroidales	Prevotellaceae	Prevotella	Prevotella stercorea CAG:629
gene_14968	0	2.35961	-11.2	0.000186362	0.0786419	0.109971	K23237 melR; AraC family transcriptional regulator, melibiose operon regulatory protein	Bacteria	Fusobacteria	Fusobacteriia	Fusobacteriales	Fusobacteriaceae	Fusobacterium	Fusobacterium ulcerans
gene_1040265	0	2.35229	-11.2	0.000186362	0.0786419	0.109971		Bacteria	Fusobacteria	Fusobacteriia	Fusobacteriales	Fusobacteriaceae	Fusobacterium	Fusobacterium ulcerans
gene_3637039	0	2.33963	-11.19	4.0696e-05	0.0506405	0.0795068	K07568 queA; S-adenosylmethionine:tRNA ribosyltransferase-isomerase [EC:2.4.99.17]	Bacteria	Bacteroidetes	Bacteroidia	Bacteroidales	Prevotellaceae	Prevotella	Prevotella sp. CAG:520
gene_1895063	0	2.33659	-11.19	4.0696e-05	0.0506405	0.0795068	K00602 purH; phosphoribosylaminoimidazolecarboxamide formyltransferase / IMP cyclohydrolase [EC:2.1.2.3 3.5.4.10]	Bacteria	Bacteroidetes	Bacteroidia	Bacteroidales	Prevotellaceae	Prevotella	Prevotella sp. CAG:520
gene_4348672	0	2.30314	-11.17	4.0696e-05	0.0506405	0.0795068	K01604 mmdA; methylmalonyl-CoA decarboxylase subunit alpha [EC:7.2.4.3]	Bacteria	Bacteroidetes	Bacteroidia	Bacteroidales	Prevotellaceae	Prevotella	Prevotella sp. CAG:520
gene_1930364	0	2.30754	-11.17	0.000186362	0.0786419	0.109971	K03442 mscS; small conductance mechanosensitive channel	Bacteria	Fusobacteria	Fusobacteriia	Fusobacteriales	Fusobacteriaceae	Fusobacterium	unclassified Fusobacterium species
gene_3299348	0	2.29456	-11.16	0.000186362	0.0786419	0.109971		Bacteria
gene_1274572	0	2.29116	-11.16	0.000186362	0.0786419	0.109971	K03215 rumA; 23S rRNA (uracil1939-C5)-methyltransferase [EC:2.1.1.190]	Bacteria	Bacteroidetes	Bacteroidia	Bacteroidales	Prevotellaceae	Prevotella	Prevotella stercorea CAG:629
gene_1429573	0	2.29047	-11.16	0.000186362	0.0786419	0.109971		Bacteria	Bacteroidetes	Bacteroidia	Bacteroidales	Prevotellaceae	Prevotella	Prevotella sp. CAG:520
gene_697967	0	2.2859	-11.16	0.000186362	0.0786419	0.109971		Bacteria	Fusobacteria	Fusobacteriia	Fusobacteriales	Fusobacteriaceae	Fusobacterium	Fusobacterium ulcerans
gene_1495688	0	2.26405	-11.15	0.000186362	0.0786419	0.109971	K21572 susD; starch-binding outer membrane protein, SusD/RagB family	Bacteria	Bacteroidetes	Bacteroidia	Bacteroidales	Prevotellaceae	Prevotella	Prevotella buccalis
gene_623271	0	2.26343	-11.14	0.000186362	0.0786419	0.109971		Bacteria	Bacteroidetes	Bacteroidia	Bacteroidales	Prevotellaceae	Prevotella	Prevotella stercorea CAG:629
gene_388386	0	2.25918	-11.14	0.000186362	0.0786419	0.109971		Bacteria	Bacteroidetes	Bacteroidia	Bacteroidales	Prevotellaceae	Prevotella	Prevotella stercorea CAG:629
gene_1930363	0	2.25839	-11.14	8.87646e-06	0.0284545	0.0509052		Bacteria	Fusobacteria	Fusobacteriia	Fusobacteriales	Fusobacteriaceae	Fusobacterium	Fusobacterium varium
gene_4124176	0	2.23523	-11.13	4.0696e-05	0.0506405	0.0795068		Bacteria	Bacteroidetes	Bacteroidia	Bacteroidales	Prevotellaceae	Prevotella	Prevotella sp. CAG:520
gene_2607029	0	2.24695	-11.13	0.000186362	0.0786419	0.109971	K00262 E1.4.1.4, gdhA; glutamate dehydrogenase (NADP+) [EC:1.4.1.4]	Bacteria	Bacteroidetes	Bacteroidia	Bacteroidales	Prevotellaceae	Prevotella	Prevotella sp. CAG:520
gene_1429587	0	2.2428	-11.13	0.000186362	0.0786419	0.109971	K06131 clsA_B; cardiolipin synthase A/B [EC:2.7.8.-]	Bacteria	Bacteroidetes	Bacteroidia	Bacteroidales	Prevotellaceae	Prevotella	Prevotella sp. CAG:1058
gene_3807411	0	2.24335	-11.13	0.000186362	0.0786419	0.109971		Bacteria	Firmicutes	Bacilli	Bacillales	Bacillaceae	Alkalihalobacillus	Alkalihalobacillus alcalophilus
gene_2540764	0.00359947	10.2372	-11.12	0.000100954	0.0738567	0.109971		Bacteria	Bacteroidetes	Bacteroidia	Bacteroidales	Prevotellaceae	Prevotella	Prevotella sp. CAG:1092
gene_2739198	0.00195348	6.53986	-11.11	2.43382e-05	0.046865	0.0795068		Bacteria
gene_1434873	0	2.20522	-11.11	0.000186362	0.0786419	0.109971		Bacteria
gene_4181915	0.000837537	4.0584	-11.11	8.20095e-07	0.00784995	0.0236878		Bacteria	Bacteroidetes	Bacteroidia	Bacteroidales	Prevotellaceae	Prevotella	Prevotella baroniae
gene_1714979	0	2.20789	-11.11	0.000186362	0.0786419	0.109971		Bacteria	Bacteroidetes	Bacteroidia	Bacteroidales	Prevotellaceae	Prevotella	Prevotella sp. CAG:1092
gene_745506	0	2.20564	-11.11	0.000186362	0.0786419	0.109971	K00812 aspB; aspartate aminotransferase [EC:2.6.1.1]	Bacteria	Bacteroidetes	Bacteroidia	Bacteroidales	Prevotellaceae	Prevotella	Prevotella sp. CAG:520
gene_2252330	0.0012928	5.03228	-11.1	7.73966e-05	0.0681841	0.107536		Bacteria	Bacteroidetes	Bacteroidia	Bacteroidales	Prevotellaceae	Prevotella	Prevotella sp. CAG:732
gene_1036335	0	2.19818	-11.1	0.000186362	0.0786419	0.109971		Bacteria	Bacteroidetes	Bacteroidia	Bacteroidales	Prevotellaceae	Prevotella	Prevotella buccalis
gene_1168705	0	2.18029	-11.09	4.0696e-05	0.0506405	0.0795068	K02836 prfB; peptide chain release factor 2	Bacteria	Bacteroidetes	Bacteroidia	Bacteroidales	Prevotellaceae	Prevotella	Prevotella stercorea CAG:629
gene_3013725	0	2.18632	-11.09	0.000186362	0.0786419	0.109971		Bacteria	Bacteroidetes	Bacteroidia	Bacteroidales	Prevotellaceae	Prevotella	Prevotella sp. CAG:520
gene_4056868	0	2.15954	-11.08	8.87646e-06	0.0284545	0.0509052		Bacteria	Bacteroidetes	Bacteroidia	Bacteroidales	Porphyromonadaceae	Porphyromonas	Porphyromonas gingivalis
gene_1391901	0	2.16129	-11.08	0.000186362	0.0786419	0.109971		Bacteria	Bacteroidetes	Bacteroidia	Bacteroidales	Prevotellaceae	Prevotella	Prevotella sp. CAG:5226
gene_4589122	0	2.17017	-11.08	0.000186362	0.0786419	0.109971	K21009 pelD; polysaccharide biosynthesis protein PelD	Bacteria	Fusobacteria	Fusobacteriia	Fusobacteriales	Fusobacteriaceae	Ilyobacter	Ilyobacter polytropus
gene_4181903	0.0054944	13.9977	-11.07	4.44143e-08	0.00103041	0.00172806		Bacteria	Bacteroidetes	Bacteroidia	Bacteroidales	unclassified Bacteroidales family	Phocaeicola	Phocaeicola sartorii
gene_1895050	0	2.15508	-11.07	0.000186362	0.0786419	0.109971	K01224 E3.2.1.89; arabinogalactan endo-1,4-beta-galactosidase [EC:3.2.1.89]	Bacteria	Bacteroidetes	Bacteroidia	Bacteroidales	Bacteroidaceae	Bacteroides	Bacteroides cellulosilyticus
gene_1209263	0	2.154	-11.07	0.000186362	0.0786419	0.109971	K02005 ABC.CD.TX; HlyD family secretion protein	Bacteria	Bacteroidetes	Bacteroidia	Bacteroidales	Prevotellaceae	Prevotella	Prevotella stercorea
gene_4348664	0	2.12137	-11.05	0.000186362	0.0786419	0.109971	K04771 degP, htrA; serine protease Do [EC:3.4.21.107]	Bacteria	Bacteroidetes	Bacteroidia	Bacteroidales	Prevotellaceae	Prevotella	Prevotella sp. CAG:520
gene_2862846	0	2.11462	-11.05	0.000186362	0.0786419	0.109971		Bacteria	Bacteroidetes	Bacteroidia	Bacteroidales	Prevotellaceae	Prevotella	Prevotella multisaccharivorax
gene_241505	0.00724164	17.2981	-11.04	4.03034e-08	0.00103041	0.00172806		Bacteria	Bacteroidetes	Bacteroidia	Bacteroidales	Prevotellaceae	Prevotella	Prevotella ruminicola
gene_388385	0	2.10245	-11.04	0.000186362	0.0786419	0.109971		Bacteria	Bacteroidetes	Bacteroidia	Bacteroidales	Prevotellaceae	Prevotella	Prevotella stercorea
gene_2041040	0	2.09356	-11.03	0.000186362	0.0786419	0.109971	K03327 TC.MATE, SLC47A, norM, mdtK, dinF; multidrug resistance protein, MATE family	Bacteria	Bacteroidetes	Bacteroidia	Bacteroidales	Prevotellaceae	Prevotella	Prevotella stercorea CAG:629
gene_4287153	0	2.09186	-11.03	0.000186362	0.0786419	0.109971		Bacteria	Bacteroidetes	Bacteroidia	Bacteroidales	Prevotellaceae	Prevotella	Prevotella sp. CAG:604
gene_1009629	0	2.0889	-11.03	0.000186362	0.0786419	0.109971	K13688 chvB, cgs, ndvB; cyclic beta-1,2-glucan synthetase [EC:2.4.1.-]	Bacteria	Firmicutes	Clostridia	Eubacteriales	Clostridiaceae	Clostridium	Clostridium sp. CAG:354
gene_2452140	0	2.07336	-11.02	0.000186362	0.0786419	0.109971	K01867 WARS, trpS; tryptophanyl-tRNA synthetase [EC:6.1.1.2]	Bacteria	Bacteroidetes	Bacteroidia	Bacteroidales	Prevotellaceae	Prevotella	Prevotella sp. CAG:520
gene_2501489	0	2.05978	-11.01	0.000186362	0.0786419	0.109971		Bacteria	Bacteroidetes	Flavobacteriia	Flavobacteriales	Weeksellaceae	Chryseobacterium	Chryseobacterium sp. CF365
gene_3637044	0	2.05844	-11.01	0.000186362	0.0786419	0.109971		Bacteria	Bacteroidetes	Bacteroidia	Bacteroidales	Prevotellaceae	Prevotella	Prevotella sp. CAG:1092
gene_1597484	0	2.05905	-11.01	0.000186362	0.0786419	0.109971	K03046 rpoC; DNA-directed RNA polymerase subunit beta' [EC:2.7.7.6]	Bacteria	Firmicutes	Clostridia	Eubacteriales	Clostridiaceae	Clostridium	Clostridium sp. CAG:715
gene_2540766	0.00339799	8.9914	-11	4.46901e-06	0.0215393	0.0509052	K01791 wecB; UDP-N-acetylglucosamine 2-epimerase (non-hydrolysing) [EC:5.1.3.14]	Bacteria	Bacteroidetes	Bacteroidia	Bacteroidales	Prevotellaceae	Prevotella	Prevotella sp. CAG:604
gene_3807410	0	2.04529	-11	4.0696e-05	0.0506405	0.0795068		Bacteria	Firmicutes	Clostridia	Eubacteriales	unclassified Eubacteriales family	unclassified Eubacteriales genus	unclassified Eubacteriales species
gene_4165822	0	2.03124	-10.99	0.000186362	0.0786419	0.109971		Bacteria	Bacteroidetes	Bacteroidia	Bacteroidales	Prevotellaceae	Alloprevotella	Alloprevotella rava
gene_1391888	0	2.02519	-10.98	0.000186362	0.0786419	0.109971	K06131 clsA_B; cardiolipin synthase A/B [EC:2.7.8.-]	Bacteria	Bacteroidetes	Bacteroidia	Bacteroidales	Prevotellaceae	Prevotella	Prevotella stercorea CAG:629
gene_2988719	0	2.01466	-10.98	0.000186362	0.0786419	0.109971	K02112 ATPF1B, atpD; F-type H+/Na+-transporting ATPase subunit beta [EC:7.1.2.2 7.2.2.1]	Bacteria	Bacteroidetes	Bacteroidia	Bacteroidales	Prevotellaceae	Prevotella	unclassified Prevotella species
gene_1522704	0	2.00011	-10.97	0.000186362	0.0786419	0.109971		Bacteria	Bacteroidetes	Bacteroidia	Bacteroidales	Prevotellaceae	Prevotella	Prevotella stercorea CAG:629
gene_4090951	0	1.98559	-10.96	4.0696e-05	0.0506405	0.0795068		Bacteria
gene_2786604	0	1.99181	-10.96	0.000186362	0.0786419	0.109971	K07496 K07496; putative transposase	Bacteria	Bacteroidetes	Bacteroidia	Bacteroidales	Bacteroidaceae	Bacteroides	Bacteroides fragilis
gene_3807417	0	1.97547	-10.95	0.000186362	0.0786419	0.109971		Bacteria	Bacteroidetes	Bacteroidia	Bacteroidales	Prevotellaceae	Prevotella	Prevotella sp. FD3004
gene_2540762	0.0038708	9.5124	-10.93	0.000103686	0.0743273	0.109971		Bacteria	Bacteroidetes	Bacteroidia	Bacteroidales	Prevotellaceae	Prevotella	Prevotella sp. CAG:604
gene_3724480	0	1.95513	-10.93	4.0696e-05	0.0506405	0.0795068	K07407 E3.2.1.22B, galA, rafA; alpha-galactosidase [EC:3.2.1.22]	Bacteria	Bacteroidetes	Bacteroidia	Bacteroidales	Prevotellaceae	Prevotella	Prevotella stercorea
gene_673623	0	1.95511	-10.93	4.0696e-05	0.0506405	0.0795068		Bacteria	Bacteroidetes	Bacteroidia	Bacteroidales	Prevotellaceae	Prevotella	Prevotella sp. CAG:520
gene_2796935	0	1.93879	-10.92	0.000186362	0.0786419	0.109971		Bacteria
gene_3658933	0	1.93665	-10.92	0.000186362	0.0786419	0.109971		Bacteria	Bacteroidetes	Bacteroidia	Bacteroidales	Prevotellaceae	Prevotella	Prevotella sp. CAG:520
gene_1909776	0	1.89957	-10.89	0.000186362	0.0786419	0.109971	K01443 nagA, AMDHD2; N-acetylglucosamine-6-phosphate deacetylase [EC:3.5.1.25]	Bacteria	Bacteroidetes	Bacteroidia	Bacteroidales	Prevotellaceae	Prevotella	Prevotella sp. CAG:520
gene_606158	0	1.89712	-10.89	0.000186362	0.0786419	0.109971		Bacteria	Bacteroidetes	Bacteroidia	Bacteroidales	Prevotellaceae	Prevotella	Prevotella copri
gene_3807406	0	1.89494	-10.89	0.000186362	0.0786419	0.109971	K08679 GAE, cap1J; UDP-glucuronate 4-epimerase [EC:5.1.3.6]	Bacteria	Bacteroidetes	Bacteroidia	Bacteroidales	Prevotellaceae	Prevotella	Prevotella sp. S7 MS 2
gene_2155317	0	1.89252	-10.89	0.000186362	0.0786419	0.109971		Bacteria	Bacteroidetes	Bacteroidia	Bacteroidales	Bacteroidaceae	Bacteroides	Bacteroides sp. CAG:702
gene_1709170	0	1.90277	-10.89	0.000186362	0.0786419	0.109971		Bacteria	Fusobacteria	Fusobacteriia	Fusobacteriales	Fusobacteriaceae	Fusobacterium	Fusobacterium mortiferum
gene_275820	0	1.88233	-10.88	4.0696e-05	0.0506405	0.0795068		Bacteria
gene_4029736	0	1.88937	-10.88	0.000186362	0.0786419	0.109971		Bacteria	Bacteroidetes	Bacteroidia	Bacteroidales	Prevotellaceae	Prevotella	Prevotella stercorea CAG:629
gene_889708	0	1.88357	-10.88	0.000186362	0.0786419	0.109971	K00558 DNMT1, dcm; DNA (cytosine-5)-methyltransferase 1 [EC:2.1.1.37]	Bacteria	Bacteroidetes	Bacteroidia	Bacteroidales	Prevotellaceae	Prevotella	Prevotella sp. CAG:592
gene_275824	0	1.8687	-10.87	4.0696e-05	0.0506405	0.0795068		Bacteria
gene_588920	0	1.87659	-10.87	0.000186362	0.0786419	0.109971		Bacteria	Bacteroidetes	Bacteroidia	Bacteroidales	Prevotellaceae	Prevotella	Prevotella sp. CAG:487
gene_2903258	0	1.86952	-10.87	0.000186362	0.0786419	0.109971		Bacteria	Bacteroidetes	Bacteroidia	Bacteroidales	Prevotellaceae	Prevotella	Prevotella timonensis
gene_4589120	0	1.8644	-10.87	0.000186362	0.0786419	0.109971		Bacteria	Fusobacteria	Fusobacteriia	Fusobacteriales	Fusobacteriaceae	Fusobacterium	Fusobacterium nucleatum
gene_2796888	0	1.8409	-10.85	0.000186362	0.0786419	0.109971		Bacteria
gene_808100	0	1.84509	-10.85	0.000186362	0.0786419	0.109971		Bacteria	Bacteroidetes	Bacteroidia	Bacteroidales	Tannerellaceae	Parabacteroides	Parabacteroides sp. CAG:2
gene_4124228	0	1.83578	-10.84	0.000186362	0.0786419	0.109971		Bacteria	Bacteroidetes	Bacteroidia	Bacteroidales	Prevotellaceae	Prevotella	Prevotella stercorea CAG:629
gene_1470652	0	1.83098	-10.84	0.000186362	0.0786419	0.109971		Bacteria	Bacteroidetes	Bacteroidia	Bacteroidales	Prevotellaceae	Prevotella	Prevotella pleuritidis
gene_2501462	0	1.81748	-10.83	0.000186362	0.0786419	0.109971		Bacteria	Bacteroidetes	Bacteroidia	Bacteroidales	Prevotellaceae	Prevotella	Prevotella sp. S7 MS 2
gene_2319148	0	1.80867	-10.82	0.000186362	0.0786419	0.109971		Bacteria
gene_2241255	0	1.80774	-10.82	0.000186362	0.0786419	0.109971		Bacteria
gene_1495675	0	1.81206	-10.82	0.000186362	0.0786419	0.109971		Bacteria	Bacteroidetes	Bacteroidia	Bacteroidales	Bacteroidaceae	Bacteroides	Bacteroides thetaiotaomicron CAG:40
gene_316312	0	1.8086	-10.82	0.000186362	0.0786419	0.109971		Bacteria	Bacteroidetes	Bacteroidia	Bacteroidales	Bacteroidaceae	Bacteroides	Bacteroides finegoldii
gene_3724476	0	1.80452	-10.82	0.000186362	0.0786419	0.109971	K00133 asd; aspartate-semialdehyde dehydrogenase [EC:1.2.1.11]	Bacteria	Bacteroidetes	Bacteroidia	Bacteroidales	Prevotellaceae	Prevotella	Prevotella sp. CAG:520
gene_3740806	0	1.80348	-10.82	0.000186362	0.0786419	0.109971		Bacteria	Bacteroidetes	Bacteroidia	Bacteroidales	Bacteroidaceae	Bacteroides	Bacteroides sp. CAG:530
gene_2945479	0	1.77602	-10.8	0.000186362	0.0786419	0.109971	K07001 K07001; NTE family protein	Bacteria	Bacteroidetes	Bacteroidia	Bacteroidales	Bacteroidaceae	Bacteroides	unclassified Bacteroides species
gene_4181906	0.0074336	14.9532	-10.79	4.44143e-08	0.00103041	0.00172806		Bacteria	Bacteroidetes	Bacteroidia	Bacteroidales	Prevotellaceae	Prevotella	Prevotella sp. CAG:1058
gene_1227698	0	1.77412	-10.79	0.000186362	0.0786419	0.109971	K11754 folC; dihydrofolate synthase / folylpolyglutamate synthase [EC:6.3.2.12 6.3.2.17]	Bacteria	Bacteroidetes	Bacteroidia	Bacteroidales	Prevotellaceae	Prevotella	Prevotella sp. CAG:520
gene_2695851	0	1.77207	-10.79	0.000186362	0.0786419	0.109971	K01740 metY; O-acetylhomoserine (thiol)-lyase [EC:2.5.1.49]	Bacteria	Bacteroidetes	Bacteroidia	Bacteroidales	Prevotellaceae	Prevotella	Prevotella sp. CAG:520
gene_3599245	0	1.77072	-10.79	8.87646e-06	0.0284545	0.0509052		Bacteria	Fusobacteria	Fusobacteriia	Fusobacteriales	Fusobacteriaceae	Fusobacterium	Fusobacterium ulcerans
gene_3068796	0	1.76324	-10.78	0.000186362	0.0786419	0.109971		Bacteria	Bacteroidetes	Bacteroidia	Bacteroidales	Prevotellaceae	Prevotella	Prevotella sp. CAG:520
gene_4213025	0	1.74866	-10.77	0.000186362	0.0786419	0.109971		Bacteria	Bacteroidetes	Bacteroidia	Bacteroidales	Bacteroidaceae	Bacteroides	Bacteroides timonensis
gene_2796912	0	1.73447	-10.76	4.0696e-05	0.0506405	0.0795068		Bacteria
gene_3926817	0	1.72641	-10.75	0.000186362	0.0786419	0.109971		Bacteria
gene_1494177	0	1.72317	-10.75	0.000186362	0.0786419	0.109971	K03699 tlyC; putative hemolysin	Bacteria	Bacteroidetes	Bacteroidia	Bacteroidales	Prevotellaceae	Prevotella	Prevotella sp. CAG:520
gene_1000467	0	1.72179	-10.75	0.000186362	0.0786419	0.109971		Bacteria	Bacteroidetes	Bacteroidia	Bacteroidales	Rikenellaceae	Alistipes	Alistipes indistinctus
gene_2848100	0	1.69964	-10.73	0.000186362	0.0786419	0.109971	K20074 prpC, phpP; PPM family protein phosphatase [EC:3.1.3.16]	Bacteria	Bacteroidetes	Bacteroidia	Bacteroidales	Prevotellaceae	Prevotella	Prevotella sp. CAG:604
gene_2988724	0	1.69403	-10.73	0.000186362	0.0786419	0.109971		Bacteria	Bacteroidetes	Bacteroidia	Bacteroidales	Prevotellaceae	Prevotella	Prevotella sp. CAG:487
gene_3620424	0	1.69393	-10.73	0.000186362	0.0786419	0.109971	K00845 glk; glucokinase [EC:2.7.1.2]	Bacteria	Fusobacteria	Fusobacteriia	Fusobacteriales	Fusobacteriaceae	Fusobacterium	Fusobacterium ulcerans
gene_3299368	0	1.68587	-10.72	0.000186362	0.0786419	0.109971		Bacteria	Bacteroidetes	Bacteroidia	Bacteroidales	Prevotellaceae	Prevotella	Prevotella sp. CAG:1185
gene_2027325	0	1.67344	-10.71	0.000186362	0.0786419	0.109971		Bacteria	Bacteroidetes	Bacteroidia	Bacteroidales	unclassified Bacteroidales family	unclassified Bacteroidales genus	unclassified Bacteroidales species
gene_3299364	0	1.65301	-10.69	0.000186362	0.0786419	0.109971		Bacteria	Bacteroidetes	Bacteroidia	Bacteroidales	Prevotellaceae	Prevotella	Prevotella copri CAG:164
gene_1209252	0	1.64966	-10.69	0.000186362	0.0786419	0.109971		Bacteria	Bacteroidetes	Bacteroidia	Bacteroidales	Prevotellaceae	Prevotella	unclassified Prevotella species
gene_979859	0	1.64736	-10.69	0.000186362	0.0786419	0.109971	K07462 recJ; single-stranded-DNA-specific exonuclease [EC:3.1.-.-]	Bacteria	Bacteroidetes	Bacteroidia	Bacteroidales	Prevotellaceae	Prevotella	Prevotella sp. CAG:891
gene_2350171	0	1.64486	-10.68	0.000186362	0.0786419	0.109971		Bacteria	Bacteroidetes	Bacteroidia	Bacteroidales	Prevotellaceae	Prevotella	unclassified Prevotella species
gene_200998	0	1.64087	-10.68	0.000186362	0.0786419	0.109971		Bacteria	Bacteroidetes	Bacteroidia	Bacteroidales	Prevotellaceae	Prevotella	Prevotella bryantii
gene_1095658	0	1.60266	-10.65	0.000186362	0.0786419	0.109971		Bacteria
gene_1168712	0	1.59229	-10.64	0.000186362	0.0786419	0.109971		Bacteria
gene_2501478	0	1.59874	-10.64	0.000186362	0.0786419	0.109971		Bacteria	Bacteroidetes	Bacteroidia	Bacteroidales	Odoribacteraceae	Butyricimonas	Butyricimonas virosa
gene_4165801	0	1.58847	-10.63	0.000186362	0.0786419	0.109971	K01738 cysK; cysteine synthase [EC:2.5.1.47]	Bacteria	Bacteroidetes	Bacteroidia	Bacteroidales	Prevotellaceae	Prevotella	Prevotella paludivivens
gene_623268	0	1.53265	-10.58	0.000186362	0.0786419	0.109971		Bacteria	Bacteroidetes	Bacteroidia	Bacteroidales	Prevotellaceae	Prevotella	Prevotella stercorea
gene_4546278	0	1.53076	-10.58	0.000186362	0.0786419	0.109971		Bacteria	Bacteroidetes	Bacteroidia	Bacteroidales	Prevotellaceae	Prevotella	Prevotella sp. CAG:487
gene_1966162	0	1.51622	-10.57	0.000186362	0.0786419	0.109971		Bacteria
gene_816890	0	1.51429	-10.57	0.000186362	0.0786419	0.109971		Bacteria
gene_2052554	0	1.51891	-10.57	0.000186362	0.0786419	0.109971		Bacteria	Bacteroidetes	Bacteroidia	Bacteroidales	Porphyromonadaceae	Porphyromonas	Porphyromonas gingivalis
gene_4382184	0	1.52369	-10.57	4.0696e-05	0.0506405	0.0795068		Bacteria	Firmicutes	Clostridia	Eubacteriales	Clostridiaceae	Clostridium	Clostridium sp. CAG:768
gene_4124194	0	1.50476	-10.56	0.000186362	0.0786419	0.109971		Bacteria	Bacteroidetes	Bacteroidia	Bacteroidales	Prevotellaceae	Prevotella	Prevotella stercorea CAG:629
gene_4675789	0	1.49483	-10.55	0.000186362	0.0786419	0.109971		Bacteria	Bacteroidetes	Bacteroidia	Bacteroidales	Prevotellaceae	Prevotella	Prevotella stercorea CAG:629
gene_3818791	0	1.49218	-10.54	0.000186362	0.0786419	0.109971		Bacteria	Bacteroidetes	Bacteroidia	Bacteroidales	Prevotellaceae	Prevotella	Prevotella sp. CAG:520
gene_563300	0	1.47936	-10.53	0.000186362	0.0786419	0.109971	K03269 lpxH; UDP-2,3-diacylglucosamine hydrolase [EC:3.6.1.54]	Bacteria	Bacteroidetes	Bacteroidia	Bacteroidales	Prevotellaceae	Prevotella	unclassified Prevotella species
gene_4348686	0	1.44627	-10.5	0.000186362	0.0786419	0.109971		Bacteria	Bacteroidetes	Bacteroidia	Bacteroidales	Prevotellaceae	Prevotella	Prevotella sp. RM4
gene_2846309	0	1.43776	-10.49	4.0696e-05	0.0506405	0.0795068	K00640 cysE; serine O-acetyltransferase [EC:2.3.1.30]	Bacteria	Bacteroidetes	Bacteroidia	Bacteroidales	Prevotellaceae	Prevotella	Prevotella sp. CAG:891
gene_3818824	0	1.43539	-10.49	4.0696e-05	0.0506405	0.0795068	K06949 rsgA, engC; ribosome biogenesis GTPase / thiamine phosphate phosphatase [EC:3.6.1.- 3.1.3.100]	Bacteria	Bacteroidetes	Bacteroidia	Bacteroidales	Prevotellaceae	Prevotella	Prevotella sp. CAG:520
gene_2052550	0	1.43419	-10.49	0.000186362	0.0786419	0.109971	K01790 rfbC, rmlC; dTDP-4-dehydrorhamnose 3,5-epimerase [EC:5.1.3.13]	Bacteria	unclassified Bacteria phylum	unclassified Bacteria class	unclassified Bacteria order	unclassified Bacteria family	unclassified Bacteria genus	uncultured bacterium
gene_4375562	0	1.39474	-10.45	0.000186362	0.0786419	0.109971		Bacteria	Bacteroidetes	Bacteroidia	Bacteroidales	Bacteroidaceae	Bacteroides	unclassified Bacteroides species
gene_2607035	0	1.39214	-10.44	0.000186362	0.0786419	0.109971	K01993 ABC-2.TX; HlyD family secretion protein	Bacteria	Bacteroidetes	Bacteroidia	Bacteroidales	Prevotellaceae	Prevotella	Prevotella sp. CAG:520
gene_785573	0.00808	12.4542	-10.42	4.44143e-08	0.00103041	0.00172806	K03671 trxA; thioredoxin 1	Bacteria	Bacteroidetes	Bacteroidia	Bacteroidales	Prevotellaceae	Prevotella	Prevotella sp. CAG:732
gene_2809795	0	1.36471	-10.42	0.000186362	0.0786419	0.109971		Bacteria	Fusobacteria	Fusobacteriia	Fusobacteriales	Fusobacteriaceae	Fusobacterium	Fusobacterium sp. CAG:649
gene_4348684	0	1.34981	-10.4	0.000186362	0.0786419	0.109971	K02548 menA; 1,4-dihydroxy-2-naphthoate polyprenyltransferase [EC:2.5.1.74]	Bacteria	Bacteroidetes	Bacteroidia	Bacteroidales	Prevotellaceae	Prevotella	Prevotella pectinovora
gene_1274550	0	1.32739	-10.38	0.000186362	0.0786419	0.109971		Bacteria
gene_2350181	0	1.32687	-10.37	0.000186362	0.0786419	0.109971		Bacteria	Bacteroidetes	Bacteroidia	Bacteroidales	Prevotellaceae	Prevotella	Prevotella copri
gene_774005	0	1.32555	-10.37	0.000186362	0.0786419	0.109971		Bacteria	Firmicutes	Clostridia	Eubacteriales	Clostridiaceae	Clostridium	Clostridium sp. CAG:75
gene_100999	0	1.32069	-10.37	0.000186362	0.0786419	0.109971	K21636 nrdD; ribonucleoside-triphosphate reductase (formate) [EC:1.1.98.6]	Bacteria	Firmicutes	Clostridia	Eubacteriales	Clostridiaceae	Clostridium	Clostridium sp. CAG:715
gene_1187481	0	1.3052	-10.35	0.000186362	0.0786419	0.109971		Bacteria	Bacteroidetes	Bacteroidia	Bacteroidales	Bacteroidaceae	Bacteroides	Bacteroides thetaiotaomicron CAG:40
gene_2315771	0	1.30024	-10.35	4.0696e-05	0.0506405	0.0795068		Bacteria	Fusobacteria	Fusobacteriia	Fusobacteriales	Leptotrichiaceae	Sebaldella	Sebaldella termitidis
gene_606204	0	1.28217	-10.33	0.000186362	0.0786419	0.109971		Bacteria	Firmicutes	Clostridia	Eubacteriales	Clostridiaceae	Clostridium	Clostridium sp. CAG:715
gene_1966165	0	1.27872	-10.32	4.0696e-05	0.0506405	0.0795068		Bacteria
gene_4124218	0	1.27367	-10.32	0.000186362	0.0786419	0.109971		Bacteria	Bacteroidetes	Bacteroidia	Bacteroidales	Prevotellaceae	Prevotella	Prevotella sp. CAG:1124
gene_2988701	0	1.27309	-10.32	0.000186362	0.0786419	0.109971		Bacteria	Bacteroidetes	Bacteroidia	Bacteroidales	Prevotellaceae	Prevotella	Prevotella sp. CAG:520
gene_3500023	0	1.27033	-10.31	0.000186362	0.0786419	0.109971	K12410 npdA; NAD-dependent deacetylase [EC:2.3.1.286]	Bacteria	Bacteroidetes	Bacteroidia	Bacteroidales	Prevotellaceae	Prevotella	Prevotella stercorea
gene_4124225	0	1.26528	-10.31	0.000186362	0.0786419	0.109971	K02003 ABC.CD.A; putative ABC transport system ATP-binding protein	Bacteria	Bacteroidetes	Bacteroidia	Bacteroidales	Prevotellaceae	Prevotella	Prevotella sp. CAG:592
gene_3767462	0	1.27106	-10.31	0.000186362	0.0786419	0.109971	K03832 tonB; periplasmic protein TonB	Bacteria	Firmicutes	Clostridia	Eubacteriales	Clostridiaceae	Clostridium	Clostridium sp. CAG:768
gene_1429585	0	1.26256	-10.3	0.000186362	0.0786419	0.109971	K01627 kdsA; 2-dehydro-3-deoxyphosphooctonate aldolase (KDO 8-P synthase) [EC:2.5.1.55]	Bacteria	Bacteroidetes	Bacteroidia	Bacteroidales	Prevotellaceae	Prevotella	Prevotella sp. CAG:1124
gene_1878014	0	1.24368	-10.28	4.0696e-05	0.0506405	0.0795068	K09951 cas2; CRISPR-associated protein Cas2	Bacteria	Firmicutes	Clostridia	Eubacteriales	Clostridiaceae	Clostridium	Clostridium sp. CAG:354
gene_3163051	0	1.23307	-10.27	0.000186362	0.0786419	0.109971		Bacteria	Firmicutes	Clostridia	Eubacteriales	Clostridiaceae	Clostridium	Clostridium sp. CAG:715
gene_2316027	0	1.22681	-10.26	0.000186362	0.0786419	0.109971		Bacteria	Bacteroidetes	Bacteroidia	Bacteroidales	Prevotellaceae	Prevotella	Prevotella nanceiensis
gene_4438061	0	1.21031	-10.24	0.000186362	0.0786419	0.109971	K03800 lplA, lplJ, lipL1; lipoate---protein ligase [EC:6.3.1.20]	Bacteria	Bacteroidetes	Bacteroidia	Bacteroidales	Prevotellaceae	Prevotella	Prevotella stercorea
gene_2695853	0	1.19411	-10.22	0.000186362	0.0786419	0.109971	K00948 PRPS, prsA; ribose-phosphate pyrophosphokinase [EC:2.7.6.1]	Bacteria	Bacteroidetes	Bacteroidia	Bacteroidales	Prevotellaceae	Prevotella	Prevotella stercorea CAG:629
gene_2870228	0	1.19095	-10.22	0.000186362	0.0786419	0.109971		Bacteria	Bacteroidetes	Bacteroidia	Bacteroidales	Prevotellaceae	Prevotella	Prevotella bergensis
gene_2848103	0	1.14412	-10.16	4.0696e-05	0.0506405	0.0795068		Bacteria	Bacteroidetes	Bacteroidia	Bacteroidales	Prevotellaceae	Prevotella	Prevotella sp. CAG:604
gene_665697	0	1.14575	-10.16	0.000186362	0.0786419	0.109971		Bacteria	Bacteroidetes	Bacteroidia	Bacteroidales	Bacteroidaceae	Bacteroides	unclassified Bacteroides species
gene_1590514	0	1.14179	-10.16	4.0696e-05	0.0506405	0.0795068	K07090 K07090; uncharacterized protein	Bacteria	Fusobacteria	Fusobacteriia	Fusobacteriales	Fusobacteriaceae	Fusobacterium	unclassified Fusobacterium species
gene_3730230	0	1.13296	-10.15	0.000186362	0.0786419	0.109971	K00991 ispD; 2-C-methyl-D-erythritol 4-phosphate cytidylyltransferase [EC:2.7.7.60]	Bacteria	Bacteroidetes	Bacteroidia	Bacteroidales	Prevotellaceae	Prevotella	Prevotella maculosa
gene_4408494	0	1.12994	-10.14	0.000186362	0.0786419	0.109971		Bacteria	Bacteroidetes	Bacteroidia	Bacteroidales	Prevotellaceae	Alloprevotella	Alloprevotella rava
gene_4165818	0	1.12928	-10.14	0.000186362	0.0786419	0.109971	K03077 araD, ulaF, sgaE, sgbE; L-ribulose-5-phosphate 4-epimerase [EC:5.1.3.4]	Bacteria	Bacteroidetes	Bacteroidia	Bacteroidales	Prevotellaceae	Prevotella	Prevotella sp. CAG:1092
gene_440987	0	1.10798	-10.12	0.000186362	0.0786419	0.109971	K02238 comEC; competence protein ComEC	Bacteria	Firmicutes	Clostridia	Eubacteriales	Clostridiaceae	Clostridium	Clostridium sp. CAG:715
gene_381471	0	1.10189	-10.11	4.0696e-05	0.0506405	0.0795068		Bacteria	Bacteroidetes	Bacteroidia	Bacteroidales	Bacteroidaceae	Bacteroides	Bacteroides sp. HPS0048
gene_3344442	0	1.08148	-10.08	0.000186362	0.0786419	0.109971		Bacteria	Firmicutes	unclassified Firmicutes class	unclassified Firmicutes order	unclassified Firmicutes family	unclassified Firmicutes genus	Firmicutes bacterium CAG:882
gene_3720814	0.0400768	44.0929	-10.07	4.44143e-08	0.00103041	0.00172806	K21573 susC; TonB-dependent starch-binding outer membrane protein SusC	Bacteria	Bacteroidetes	Bacteroidia	Bacteroidales	Bacteroidaceae	Bacteroides	unclassified Bacteroides species
gene_1999569	0	1.07212	-10.07	0.000186362	0.0786419	0.109971		Bacteria	Bacteroidetes	Bacteroidia	Bacteroidales	Prevotellaceae	Prevotella	Prevotella stercorea
gene_785572	0.0319968	35.2467	-10.06	4.44143e-08	0.00103041	0.00172806	K05349 bglX; beta-glucosidase [EC:3.2.1.21]	Bacteria	Bacteroidetes	Bacteroidia	Bacteroidales	Bacteroidaceae	Bacteroides	Bacteroides cellulosilyticus
gene_4165819	0	1.06712	-10.06	0.000186362	0.0786419	0.109971		Bacteria	Bacteroidetes	Bacteroidia	Bacteroidales	Prevotellaceae	Prevotella	unclassified Prevotella species
gene_390743	0	1.03299	-10.01	4.0696e-05	0.0506405	0.0795068		Bacteria	Bacteroidetes	Bacteroidia	Bacteroidales	Bacteroidaceae	Bacteroides	Bacteroides fragilis
gene_3107554	0	1.01228	-9.98	0.000186362	0.0786419	0.109971		Bacteria
gene_3834166	0	1.00666	-9.98	0.000186362	0.0786419	0.109971		Bacteria	Firmicutes	Clostridia	Eubacteriales	Clostridiaceae	Clostridium	Clostridium sp. CAG:715
gene_2244980	0	1.00008	-9.97	0.000186362	0.0786419	0.109971		Bacteria
gene_1737855	0	0.999282	-9.97	0.000186362	0.0786419	0.109971		Bacteria	Bacteroidetes	Bacteroidia	Bacteroidales	Bacteroidaceae	Bacteroides	unclassified Bacteroides species
gene_3720810	0.0475104	48.3203	-9.96	4.44143e-08	0.00103041	0.00172806		Bacteria	Bacteroidetes	Flavobacteriia	Flavobacteriales	Flavobacteriaceae	Flavobacterium	Flavobacterium sp. 83
gene_4090952	0	0.988725	-9.95	0.000186362	0.0786419	0.109971		Bacteria	Bacteroidetes	Bacteroidia	Bacteroidales	Prevotellaceae	Prevotella	Prevotella copri
gene_3858739	0	0.977996	-9.94	0.000186362	0.0786419	0.109971		Bacteria	Proteobacteria	Gammaproteobacteria	Enterobacterales	Enterobacteriaceae	Kosakonia	Kosakonia radicincitans
gene_397645	0	0.971869	-9.93	0.000186362	0.0786419	0.109971		Bacteria	Bacteroidetes	Bacteroidia	Bacteroidales	Prevotellaceae	Prevotella	Prevotella sp. CAG:520
gene_3720809	0.0326432	32.339	-9.91	4.44143e-08	0.00103041	0.00172806	K05349 bglX; beta-glucosidase [EC:3.2.1.21]	Bacteria	Bacteroidetes	Bacteroidia	Bacteroidales	Bacteroidaceae	Bacteroides	Bacteroides cellulosilyticus
gene_3099950	0	0.95392	-9.9	0.000186362	0.0786419	0.109971	K09118 K09118; uncharacterized protein	Bacteria	Firmicutes	Clostridia	Eubacteriales	Clostridiaceae	Clostridium	Clostridium sp. CAG:354
gene_1494899	0	0.947091	-9.89	0.000186362	0.0786419	0.109971	K02470 gyrB; DNA gyrase subunit B [EC:5.6.2.2]	Bacteria	Firmicutes	Clostridia	Eubacteriales	Clostridiaceae	Clostridium	Clostridium sp. CAG:715
gene_3404363	0	0.93965	-9.88	0.000186362	0.0786419	0.109971	K07277 SAM50, TOB55, bamA; outer membrane protein insertion porin family	Bacteria	Firmicutes	Clostridia	Eubacteriales	Clostridiaceae	Clostridium	Clostridium sp. CAG:715
gene_3637042	0.0325217	31.4175	-9.87	0.000106487	0.0745918	0.109971		Bacteria	Bacteroidetes	Bacteroidia	Bacteroidales	Prevotellaceae	Prevotella	Prevotella sp. CAG:1092
gene_2515107	0	0.931365	-9.86	0.000186362	0.0786419	0.109971		Bacteria	Fusobacteria	Fusobacteriia	Fusobacteriales	Fusobacteriaceae	Fusobacterium	Fusobacterium sp. CAG:439
gene_665680	0	0.917067	-9.84	0.000186362	0.0786419	0.109971		Bacteria	Bacteroidetes	Bacteroidia	Bacteroidales	Prevotellaceae	Prevotella	Prevotella stercorea
gene_3888345	0	0.912851	-9.84	0.000186362	0.0786419	0.109971		Bacteria	Bacteroidetes	Bacteroidia	Bacteroidales	Prevotellaceae	Paraprevotella	Paraprevotella clara CAG:116
gene_3854270	0	0.912529	-9.84	0.000186362	0.0786419	0.109971		Bacteria	Bacteroidetes	Bacteroidia	Bacteroidales	Prevotellaceae	Prevotella	Prevotella pectinovora
gene_381447	0	0.911749	-9.83	0.000186362	0.0786419	0.109971		Bacteria	Bacteroidetes	Bacteroidia	Bacteroidales	Prevotellaceae	Prevotella	Prevotella disiens
gene_1219061	0.0230456	21.3507	-9.79	2.0449e-07	0.00271753	0.0106943		Bacteria
gene_3720806	0.017776	16.5406	-9.78	4.44143e-08	0.00103041	0.00172806	K12340 tolC; outer membrane protein	Bacteria	Bacteroidetes	Bacteroidia	Bacteroidales	Bacteroidaceae	Bacteroides	Bacteroides sp. CAG:714
gene_1804379	0	0.878363	-9.78	0.000186362	0.0786419	0.109971		Bacteria	Fusobacteria	Fusobacteriia	Fusobacteriales	Fusobacteriaceae	Fusobacterium	Fusobacterium ulcerans
gene_970493	0.00984863	9.49235	-9.77	7.73966e-05	0.0681841	0.107536		Bacteria
gene_785571	0.0132512	12.2386	-9.75	9.30798e-07	0.00806375	0.0236878		Bacteria	Bacteroidetes	Bacteroidia	Bacteroidales	unclassified Bacteroidales family	Phocaeicola	Phocaeicola paurosaccharolyticus
gene_1353397	0	0.850183	-9.73	0.000186362	0.0786419	0.109971		Bacteria	Bacteroidetes	Bacteroidia	Bacteroidales	unclassified Bacteroidales family	Phocaeicola	Phocaeicola sartorii
gene_606203	0	0.838498	-9.71	4.0696e-05	0.0506405	0.0795068		Bacteria	Firmicutes	Clostridia	Eubacteriales	Clostridiaceae	Clostridium	Clostridium sp. CAG:715
gene_588900	0	0.828677	-9.7	0.000186362	0.0786419	0.109971	K07040 K07040; uncharacterized protein	Bacteria	Bacteroidetes	Bacteroidia	Bacteroidales	Prevotellaceae	Prevotella	unclassified Prevotella species
gene_4181904	0.014544	12.7813	-9.68	2.0449e-07	0.00271753	0.0106943		Bacteria	Bacteroidetes	Bacteroidia	Bacteroidales	unclassified Bacteroidales family	unclassified Bacteroidales genus	unclassified Bacteroidales species
gene_3925975	0	0.821562	-9.68	0.000186362	0.0786419	0.109971		Bacteria	Bacteroidetes	Bacteroidia	Bacteroidales	Bacteroidaceae	Bacteroides	Bacteroides sp. 3_1_13
gene_2695573	0	0.808699	-9.66	0.000186362	0.0786419	0.109971	K03427 hsdM; type I restriction enzyme M protein [EC:2.1.1.72]	Bacteria	Firmicutes	Bacilli	Bacillales	Bacillaceae	Alkalihalobacillus	Alkalihalobacillus lehensis
gene_588908	0	0.801147	-9.65	4.0696e-05	0.0506405	0.0795068		Bacteria
gene_3720811	0.0235936	19.5584	-9.64	9.30798e-07	0.00806375	0.0236878		Bacteria	Bacteroidetes	Bacteroidia	Bacteroidales	Bacteroidaceae	Bacteroides	Bacteroides uniformis
gene_3925974	0	0.795782	-9.64	0.000186362	0.0786419	0.109971	K03273 gmhB; D-glycero-D-manno-heptose 1,7-bisphosphate phosphatase [EC:3.1.3.82 3.1.3.83]	Bacteria	Bacteroidetes	Bacteroidia	Bacteroidales	Prevotellaceae	Prevotella	Prevotella copri
gene_3720812	0.0190688	15.868	-9.63	4.44143e-08	0.00103041	0.00172806		Bacteria	Bacteroidetes	Bacteroidia	Bacteroidales	Bacteroidaceae	Bacteroides	unclassified Bacteroides species
gene_1413194	0	0.786226	-9.62	4.0696e-05	0.0506405	0.0795068	K02027 ABC.MS.S; multiple sugar transport system substrate-binding protein	Bacteria	Actinobacteria	Actinomycetia	Bifidobacteriales	Bifidobacteriaceae	Bifidobacterium	Bifidobacterium adolescentis
gene_3720808	0.0158368	13.067	-9.6	4.44143e-08	0.00103041	0.00172806		Bacteria	Bacteroidetes	Bacteroidia	Bacteroidales	Bacteroidaceae	Bacteroides	Bacteroides sp. CAG:714
gene_362134	0	0.777515	-9.6	0.000186362	0.0786419	0.109971		Bacteria	Firmicutes	Bacilli	Bacillales	Bacillaceae	Alkalihalobacillus	Alkalihalobacillus pseudalcaliphilus
gene_2030883	0	0.763783	-9.58	0.000186362	0.0786419	0.109971		Bacteria
gene_3107559	0	0.759802	-9.57	4.0696e-05	0.0506405	0.0795068		Bacteria	Firmicutes	Clostridia	Eubacteriales	unclassified Eubacteriales family	unclassified Eubacteriales genus	unclassified Eubacteriales species
gene_3720807	0.0555831	41.9444	-9.53	5.60532e-08	0.00123751	0.00197113		Bacteria	Bacteroidetes	Bacteroidia	Bacteroidales	Bacteroidaceae	Bacteroides	Bacteroides sp. CAG:875
gene_4181905	0.0229472	17.6913	-9.53	9.30798e-07	0.00806375	0.0236878		Bacteria	Bacteroidetes	Bacteroidia	Bacteroidales	unclassified Bacteroidales family	Phocaeicola	Phocaeicola sartorii
gene_3720805	0.001616	1.92945	-9.53	1.8657e-05	0.0424002	0.0794677		Bacteria	Bacteroidetes	Bacteroidia	Bacteroidales	Prevotellaceae	Prevotella	Prevotella sp. CAG:604
gene_1522694	0	0.740713	-9.53	0.000186362	0.0786419	0.109971	K00940 ndk, NME; nucleoside-diphosphate kinase [EC:2.7.4.6]	Bacteria	Bacteroidetes	Bacteroidia	Bacteroidales	Prevotellaceae	Prevotella	Prevotella sp. CAG:520
gene_1129972	0	0.72088	-9.5	0.000186362	0.0786419	0.109971		Bacteria	Fusobacteria	Fusobacteriia	Fusobacteriales	Fusobacteriaceae	Fusobacterium	Fusobacterium mortiferum
gene_2319143	0.0283611	21.1617	-9.49	4.44143e-08	0.00103041	0.00172806		Bacteria	Bacteroidetes	Bacteroidia	Bacteroidales	Prevotellaceae	Prevotella	Prevotella sp. CAG:474
gene_2445282	0.00328616	2.9954	-9.45	0.000106487	0.0745918	0.109971		Bacteria	Bacteroidetes	Bacteroidia	Bacteroidales	Prevotellaceae	Prevotella	Prevotella sp. CAG:604
gene_3720813	0.0329664	23.1958	-9.42	4.44143e-08	0.00103041	0.00172806	K21572 susD; starch-binding outer membrane protein, SusD/RagB family	Bacteria	Bacteroidetes	Bacteroidia	Bacteroidales	Bacteroidaceae	Bacteroides	Bacteroides uniformis
gene_1009595	0	0.666261	-9.38	0.000186362	0.0786419	0.109971	K03168 topA; DNA topoisomerase I [EC:5.6.2.1]	Bacteria	Firmicutes	Clostridia	Eubacteriales	Clostridiaceae	Clostridium	Clostridium sp. CAG:354
gene_362130	0	0.660999	-9.37	0.000186362	0.0786419	0.109971		Bacteria
gene_485540	0	0.635468	-9.31	0.000186362	0.0786419	0.109971		Bacteria	Firmicutes	Clostridia	Eubacteriales	Oscillospiraceae	Faecalibacterium	Faecalibacterium prausnitzii
gene_2095517	0	0.614167	-9.26	0.000186362	0.0786419	0.109971	K07391 comM; magnesium chelatase family protein	Bacteria	Firmicutes	Clostridia	Eubacteriales	Clostridiaceae	Clostridium	Clostridium sp. CAG:715
gene_2580060	0	0.589914	-9.21	0.000186362	0.0786419	0.109971	K01937 pyrG, CTPS; CTP synthase [EC:6.3.4.2]	Bacteria	Firmicutes	Clostridia	Eubacteriales	Clostridiaceae	Clostridium	Clostridium sp. CAG:269
gene_4376028	0	0.548146	-9.1	0.000186362	0.0786419	0.109971		Bacteria	Bacteroidetes	Bacteroidia	Bacteroidales	Prevotellaceae	Prevotella	Prevotella sp. CAG:520
gene_3670125	0.0197152	11.274	-9.09	4.18988e-06	0.0206299	0.0509052	K22162 fpoF; F420H2 dehydrogenase subunit F [EC:1.5.7.2 1.5.98.3]	Bacteria	Bacteroidetes	Bacteroidia	Bacteroidales	unclassified Bacteroidales family	Phocaeicola	Phocaeicola coprocola
gene_3212453	0	0.531962	-9.06	0.000186362	0.0786419	0.109971		Bacteria	Proteobacteria	Gammaproteobacteria	Enterobacterales	Enterobacteriaceae	unclassified Enterobacteriaceae genus	unclassified Enterobacteriaceae species
gene_3854259	0	0.517447	-9.02	0.000186362	0.0786419	0.109971		Bacteria
gene_2903268	0	0.493776	-8.95	4.0696e-05	0.0506405	0.0795068		Bacteria	Bacteroidetes	Bacteroidia	Bacteroidales	Prevotellaceae	Prevotella	Prevotella timonensis
gene_262842	0	0.487308	-8.93	0.000186362	0.0786419	0.109971		Bacteria	Firmicutes	Bacilli	Lactobacillales	Streptococcaceae	Streptococcus	Streptococcus intermedius
gene_1966176	0	0.474579	-8.89	0.000186362	0.0786419	0.109971		Bacteria	Bacteroidetes	Cytophagia	Cytophagales	Cesiribacteraceae	Cesiribacter	Cesiribacter andamanensis
gene_4090929	0	0.459581	-8.85	4.0696e-05	0.0506405	0.0795068		Bacteria
gene_76237	0.03201	14.5114	-8.78	1.26479e-06	0.00983663	0.0236878		Bacteria	Bacteroidetes	Bacteroidia	Bacteroidales	Prevotellaceae	Prevotella	Prevotella copri CAG:164
gene_570785	0	0.422462	-8.73	0.000186362	0.0786419	0.109971		Bacteria	Bacteroidetes	Bacteroidia	Bacteroidales	Prevotellaceae	Prevotella	Prevotella sp. CAG:732
gene_3109673	0	0.421931	-8.72	0.000186362	0.0786419	0.109971		Bacteria	Firmicutes	Clostridia	Eubacteriales	Lachnospiraceae	Roseburia	Roseburia intestinalis
gene_1219068	0.00868933	4.0363	-8.7	4.18988e-06	0.0206299	0.0509052		Bacteria	Bacteroidetes	Bacteroidia	Bacteroidales	unclassified Bacteroidales family	unclassified Bacteroidales genus	unclassified Bacteroidales species
gene_2580143	0	0.410305	-8.68	0.000186362	0.0786419	0.109971	K02851 wecA, tagO, rfe; UDP-GlcNAc:undecaprenyl-phosphate/decaprenyl-phosphate GlcNAc-1-phosphate transferase [EC:2.7.8.33 2.7.8.35]	Bacteria	Firmicutes	Clostridia	Eubacteriales	Clostridiaceae	Clostridium	Clostridium sp. CAG:354
gene_1020175	0	0.394021	-8.63	8.87646e-06	0.0284545	0.0509052	K07462 recJ; single-stranded-DNA-specific exonuclease [EC:3.1.-.-]	Bacteria	Firmicutes	Clostridia	Eubacteriales	Lachnospiraceae	Coprococcus	Coprococcus sp. HPP0074
gene_76238	0.058121	21.9657	-8.54	3.13419e-09	0.000340271	0.000437679		Bacteria	Bacteroidetes	Bacteroidia	Bacteroidales	Prevotellaceae	Prevotella	Prevotella aurantiaca
gene_4606367	0.0107413	4.31458	-8.52	8.47112e-05	0.069184	0.109212		Bacteria	Firmicutes	Clostridia	Eubacteriales	Clostridiaceae	Caloranaerobacter	Caloranaerobacter azorensis
gene_2933212	0	0.360469	-8.5	0.000186362	0.0786419	0.109971		Bacteria
gene_3320782	0.000373831	0.497926	-8.5	7.28565e-05	0.0668851	0.105625	K06223 dam; DNA adenine methylase [EC:2.1.1.72]	Bacteria	Firmicutes	Bacilli	Bacillales	Staphylococcaceae	Staphylococcus	unclassified Staphylococcus species
gene_1494901	0	0.357828	-8.49	0.000186362	0.0786419	0.109971		Bacteria	Firmicutes	Clostridia	Eubacteriales	Clostridiaceae	Clostridium	Clostridium sp. CAG:715
gene_2903254	0	0.346979	-8.44	0.000186362	0.0786419	0.109971		Bacteria	Bacteroidetes	Bacteroidia	Bacteroidales	Bacteroidaceae	Bacteroides	Bacteroides fragilis
gene_2758785	0	0.333557	-8.39	0.000186362	0.0786419	0.109971		Bacteria
gene_1020169	0	0.325947	-8.35	0.000186362	0.0786419	0.109971		Bacteria	Firmicutes	Clostridia	Eubacteriales	Clostridiaceae	Clostridium	Clostridium sp. ASBs410
gene_720779	0.0525138	17.3009	-8.34	4.44143e-08	0.00103041	0.00172806		Bacteria
gene_3320675	0.00123123	0.715453	-8.33	5.14423e-06	0.0234713	0.0509052		Bacteria	Firmicutes	Clostridia	Eubacteriales	Clostridiaceae	Clostridium	Clostridium botulinum
gene_2791022	0	0.317669	-8.32	4.0696e-05	0.0506405	0.0795068		Bacteria
gene_1076296	0	0.315691	-8.31	0.000186362	0.0786419	0.109971		Bacteria	Firmicutes	Clostridia	Eubacteriales	Clostridiaceae	Clostridium	Clostridium sp. CAG:715
gene_2903277	0.0192504	6.36508	-8.3	4.03034e-08	0.00103041	0.00172806		Bacteria	Bacteroidetes	Bacteroidia	Bacteroidales	Prevotellaceae	Prevotella	Prevotella intermedia
gene_1020171	0	0.308147	-8.27	4.0696e-05	0.0506405	0.0795068		Bacteria	Firmicutes	Bacilli	Bacillales	Paenibacillaceae	Brevibacillus	Brevibacillus brevis
gene_32013	0.0151049	4.96871	-8.27	8.47112e-05	0.069184	0.109212	K01719 hemD, UROS; uroporphyrinogen-III synthase [EC:4.2.1.75]	Bacteria	Fusobacteria	Fusobacteriia	Fusobacteriales	Fusobacteriaceae	Cetobacterium	Cetobacterium sp. ZWU0022
gene_1219067	0.0581808	17.7579	-8.23	9.30798e-07	0.00806375	0.0236878		Bacteria	Bacteroidetes	Bacteroidia	Bacteroidales	unclassified Bacteroidales family	unclassified Bacteroidales genus	unclassified Bacteroidales species
gene_2695571	0	0.295764	-8.21	0.000186362	0.0786419	0.109971	K07497 K07497; putative transposase	Bacteria	Actinobacteria	Actinomycetia	Bifidobacteriales	Bifidobacteriaceae	Bifidobacterium	Bifidobacterium bifidum
gene_2075473	0.0325988	9.97879	-8.21	0.000100954	0.0738567	0.109971		Bacteria	Bacteroidetes	Bacteroidia	Bacteroidales	Rikenellaceae	Alistipes	Alistipes sp. CAG:29
gene_2319153	0.0068804	2.2875	-8.18	2.43382e-05	0.046865	0.0795068		Bacteria
gene_1020154	0	0.286912	-8.17	0.000186362	0.0786419	0.109971		Bacteria	Firmicutes	Clostridia	Eubacteriales	Lachnospiraceae	Enterocloster	Enterocloster bolteae
gene_869268	0.0345233	9.50004	-8.06	0.000116865	0.076648	0.109971		Bacteria	Bacteroidetes	Bacteroidia	Bacteroidales	Bacteroidaceae	Bacteroides	Bacteroides sp. 4_1_36
gene_333856	0	0.264885	-8.05	0.000186362	0.0786419	0.109971		Bacteria	Bacteroidetes	Bacteroidia	Bacteroidales	Bacteroidaceae	Bacteroides	unclassified Bacteroides species
gene_720782	0.0348407	9.07772	-7.98	1.30179e-06	0.0100672	0.0236878		Bacteria	Bacteroidetes	Bacteroidia	Bacteroidales	unclassified Bacteroidales family	unclassified Bacteroidales genus	unclassified Bacteroidales species
gene_1950170	0	0.246901	-7.95	0.000186362	0.0786419	0.109971	K01154 hsdS; type I restriction enzyme, S subunit [EC:3.1.21.3]	Bacteria	Proteobacteria	Gammaproteobacteria	Enterobacterales	Enterobacteriaceae	unclassified Enterobacteriaceae genus	unclassified Enterobacteriaceae species
gene_720781	0.0294682	7.43754	-7.93	9.30798e-07	0.00806375	0.0236878		Bacteria	Bacteroidetes	Bacteroidia	Bacteroidales	unclassified Bacteroidales family	unclassified Bacteroidales genus	unclassified Bacteroidales species
gene_2566774	0	0.23651	-7.89	0.000186362	0.0786419	0.109971		Bacteria	Firmicutes	Clostridia	Eubacteriales	unclassified Eubacteriales family	unclassified Eubacteriales genus	unclassified Eubacteriales species
gene_5745	0	0.233976	-7.88	0.000186362	0.0786419	0.109971		Bacteria	Proteobacteria	Gammaproteobacteria	Enterobacterales	Enterobacteriaceae	Klebsiella	Klebsiella pneumoniae
gene_4181916	0.044051	10.548	-7.87	3.06674e-07	0.00381613	0.0124622	K00973 rfbA, rmlA, rffH; glucose-1-phosphate thymidylyltransferase [EC:2.7.7.24]	Bacteria	unclassified Bacteria phylum	unclassified Bacteria class	unclassified Bacteria order	unclassified Bacteria family	unclassified Bacteria genus	uncultured bacterium
gene_4056858	0.0120675	3.05603	-7.87	0.000100954	0.0738567	0.109971	K01790 rfbC, rmlC; dTDP-4-dehydrorhamnose 3,5-epimerase [EC:5.1.3.13]	Bacteria	unclassified Bacteria phylum	unclassified Bacteria class	unclassified Bacteria order	unclassified Bacteria family	unclassified Bacteria genus	uncultured bacterium
gene_1219069	0.0751816	17.7466	-7.86	4.44143e-08	0.00103041	0.00172806		Bacteria
gene_1219071	0.054025	12.3518	-7.81	2.0449e-07	0.00271753	0.0106943		Bacteria	Bacteroidetes	Bacteroidia	Bacteroidales	Bacteroidaceae	Bacteroides	Bacteroides stercorirosoris
gene_267638	0	0.214917	-7.75	0.000186362	0.0786419	0.109971	K06909 xtmB; phage terminase large subunit	Bacteria	Bacteroidetes	Bacteroidia	Bacteroidales	Bacteroidaceae	Bacteroides	Bacteroides fragilis
gene_1020071	0	0.214866	-7.75	0.000186362	0.0786419	0.109971	K00558 DNMT1, dcm; DNA (cytosine-5)-methyltransferase 1 [EC:2.1.1.37]	Bacteria	Firmicutes	Clostridia	Eubacteriales	Lachnospiraceae	Lachnoclostridium	[Clostridium] symbiosum
gene_4126118	0.00906294	2.15	-7.74	8.47112e-05	0.069184	0.109212		Bacteria	Bacteroidetes	Bacteroidia	Bacteroidales	unclassified Bacteroidales family	Phocaeicola	Phocaeicola dorei
gene_2368335	0.0837134	17.9775	-7.73	2.0449e-07	0.00271753	0.0106943		Bacteria	Bacteroidetes	Bacteroidia	Bacteroidales	Prevotellaceae	Prevotella	Prevotella sp. CAG:5226
gene_2060270	0.000418768	0.300181	-7.73	7.0682e-05	0.0659954	0.104382		Bacteria	Firmicutes	Clostridia	Eubacteriales	Lachnospiraceae	Lachnoclostridium	[Clostridium] scindens
gene_4036470	0	0.211899	-7.73	0.000186362	0.0786419	0.109971		Bacteria	Firmicutes	Clostridia	Eubacteriales	Peptostreptococcaceae	Paeniclostridium	Paeniclostridium sordellii
gene_1219070	0.0343795	6.76184	-7.58	8.22033e-05	0.069184	0.108789		Bacteria	Bacteroidetes	Bacteroidia	Bacteroidales	unclassified Bacteroidales family	unclassified Bacteroidales genus	unclassified Bacteroidales species
gene_4294664	0.00526254	1.17569	-7.55	6.44505e-06	0.0260235	0.0509052	K07474 xtmA; phage terminase small subunit	Bacteria
gene_2358154	0	0.183342	-7.53	0.000186362	0.0786419	0.109971		Bacteria
gene_3554675	0	0.182622	-7.52	8.87646e-06	0.0284545	0.0509052		Bacteria
gene_4544508	0	0.182635	-7.52	0.000186362	0.0786419	0.109971		Bacteria	Fusobacteria	Fusobacteriia	Fusobacteriales	Fusobacteriaceae	Cetobacterium	Cetobacterium sp. ZOR0034
gene_2368334	0.0593815	11.0399	-7.51	9.30798e-07	0.00806375	0.0236878		Bacteria	Bacteroidetes	Bacteroidia	Bacteroidales	unclassified Bacteroidales family	Phocaeicola	Phocaeicola dorei
gene_2368341	0.152502	27.8558	-7.5	2.61864e-07	0.00344653	0.011465		Bacteria	Bacteroidetes	Bacteroidia	Bacteroidales	Prevotellaceae	Prevotella	Prevotella sp. CAG:520
gene_2147388	0	0.180335	-7.5	4.0696e-05	0.0506405	0.0795068	K07497 K07497; putative transposase	Bacteria	Proteobacteria	Alphaproteobacteria	Rhodospirillales	Acetobacteraceae	Acetobacter	Acetobacter malorum
gene_2903242	0.0161878	3.06171	-7.48	8.46518e-07	0.00799111	0.0236878		Bacteria	Bacteroidetes	Bacteroidia	Bacteroidales	Prevotellaceae	Prevotella	Prevotella dentalis
gene_3501401	0.0462015	8.23597	-7.45	8.47112e-05	0.069184	0.109212		Bacteria	Firmicutes	Clostridia	Eubacteriales	Clostridiaceae	Clostridium	Clostridium baratii
gene_2063943	0	0.171356	-7.43	0.000186362	0.0786419	0.109971		Bacteria
gene_1020159	0	0.169495	-7.41	0.000186362	0.0786419	0.109971		Bacteria	Firmicutes	Clostridia	Eubacteriales	Lachnospiraceae	Mediterraneibacter	[Ruminococcus] lactaris
gene_3554676	0	0.164021	-7.37	0.000186362	0.0786419	0.109971		Bacteria
gene_1020170	0	0.16397	-7.37	0.000186362	0.0786419	0.109971		Bacteria	Firmicutes	Clostridia	Eubacteriales	Oscillospiraceae	Ruminococcus	Ruminococcus sp. CAG:9
gene_1103183	0	0.162836	-7.36	4.0696e-05	0.0506405	0.0795068		Bacteria	Firmicutes	Negativicutes	Selenomonadales	Sporomusaceae	Sporomusa	Sporomusa ovata
gene_294419	0	0.16375	-7.36	0.000186362	0.0786419	0.109971		Bacteria	Firmicutes	Erysipelotrichia	Erysipelotrichales	Erysipelotrichaceae	Erysipelatoclostridium	[Clostridium] saccharogumia
gene_1183172	0	0.157374	-7.31	0.000186362	0.0786419	0.109971		Bacteria	Firmicutes	Clostridia	Eubacteriales	Clostridiaceae	Clostridium	Clostridium sp. CAG:715
gene_1020153	0	0.155936	-7.29	0.000186362	0.0786419	0.109971		Bacteria	Firmicutes	Bacilli	Bacillales	Planococcaceae	Jeotgalibacillus	Jeotgalibacillus malaysiensis
gene_1019978	0	0.153294	-7.27	0.000186362	0.0786419	0.109971	K07741 antB; anti-repressor protein	Bacteria	Firmicutes	Clostridia	Eubacteriales	Lachnospiraceae	Mediterraneibacter	[Ruminococcus] gnavus
gene_2903241	0	0.150222	-7.24	0.000186362	0.0786419	0.109971		Bacteria
gene_4181926	0.0335015	5.19818	-7.24	8.46518e-07	0.00799111	0.0236878		Bacteria	Bacteroidetes	Bacteroidia	Bacteroidales	Prevotellaceae	Prevotella	Prevotella copri
gene_4605551	0	0.147186	-7.21	1.92795e-06	0.0123896	0.031981		Bacteria	unclassified Bacteria phylum	unclassified Bacteria class	unclassified Bacteria order	unclassified Bacteria family	Candidatus Vecturithrix	Candidatus Vecturithrix granuli
gene_3109723	0	0.145638	-7.2	0.000186362	0.0786419	0.109971		Bacteria	Firmicutes	Clostridia	Eubacteriales	Lachnospiraceae	unclassified Lachnospiraceae genus	unclassified Lachnospiraceae species
gene_2859043	0	0.139723	-7.14	0.000186362	0.0786419	0.109971		Bacteria	Firmicutes	Bacilli	Lactobacillales	Streptococcaceae	Streptococcus	unclassified Streptococcus species
gene_2319147	0.295817	40.939	-7.11	9.53417e-09	0.000652517	0.000437679	K07126 K07126; uncharacterized protein	Bacteria
gene_222586	0	0.134889	-7.09	4.0696e-05	0.0506405	0.0795068		Bacteria	Firmicutes	Clostridia	Eubacteriales	Lachnospiraceae	Enterocloster	Enterocloster asparagiformis
gene_2319144	0.0251301	3.50851	-7.07	9.30798e-07	0.00806375	0.0236878		Bacteria
gene_2319142	0.0308741	4.26173	-7.06	9.30798e-07	0.00806375	0.0236878		Bacteria	Bacteroidetes	Bacteroidia	Bacteroidales	unclassified Bacteroidales family	unclassified Bacteroidales genus	unclassified Bacteroidales species
gene_267639	0	0.130567	-7.04	0.000186362	0.0786419	0.109971		Bacteria
gene_891798	0.0149473	2.07026	-7.02	4.0368e-06	0.0204822	0.0509052		Bacteria	Firmicutes	Clostridia	Eubacteriales	Peptostreptococcaceae	Terrisporobacter	Terrisporobacter othiniensis
gene_315543	0	0.125724	-6.99	0.000186362	0.0786419	0.109971		Bacteria	Firmicutes	Bacilli	Lactobacillales	Streptococcaceae	Streptococcus	Streptococcus salivarius
gene_391407	0.0439707	5.6614	-6.98	7.97657e-05	0.069028	0.108236	K07316 mod; adenine-specific DNA-methyltransferase [EC:2.1.1.72]	Bacteria	Bacteroidetes	Bacteroidia	Bacteroidales	Bacteroidaceae	Bacteroides	Bacteroides fragilis
gene_2638280	0.00149048	0.311963	-6.97	8.59398e-05	0.0697161	0.109374		Bacteria	Bacteroidetes	Bacteroidia	Bacteroidales	Bacteroidaceae	Bacteroides	Bacteroides sp. 2_2_4
gene_451643	0.0191038	2.46951	-6.94	1.80934e-05	0.0419055	0.0793066		Bacteria	Bacteroidetes	Bacteroidia	Bacteroidales	Prevotellaceae	Prevotella	Prevotella stercorea
gene_1083576	0	0.120905	-6.93	0.000186362	0.0786419	0.109971		Bacteria	Firmicutes	Clostridia	Eubacteriales	Oscillospiraceae	Agathobaculum	Agathobaculum desmolans
gene_3396940	0.0466573	5.80927	-6.93	8.47112e-05	0.069184	0.109212	K08303 prtC, trhP; U32 family peptidase [EC:3.4.-.-]	Bacteria	Fusobacteria	Fusobacteriia	Fusobacteriales	Fusobacteriaceae	Fusobacterium	Fusobacterium ulcerans
gene_3109827	0	0.118566	-6.9	0.000186362	0.0786419	0.109971		Bacteria
gene_4406136	0.00283759	0.451085	-6.88	9.56939e-05	0.072668	0.109959	K07452 mcrB; 5-methylcytosine-specific restriction enzyme B [EC:3.1.21.-]	Bacteria	Firmicutes	Clostridia	Eubacteriales	Lachnospiraceae	Oribacterium	Oribacterium parvum
gene_78455	0	0.116782	-6.88	4.0696e-05	0.0506405	0.0795068		Bacteria	Proteobacteria	Alphaproteobacteria	Rhodospirillales	Acetobacteraceae	Acetobacter	Acetobacter malorum
gene_3363851	0.105688	12.4503	-6.87	0.000112025	0.0755368	0.109971		Bacteria	Bacteroidetes	Bacteroidia	Bacteroidales	unclassified Bacteroidales family	Phocaeicola	Phocaeicola salanitronis
gene_2811360	0	0.115992	-6.87	0.000186362	0.0786419	0.109971	K10117 msmE; raffinose/stachyose/melibiose transport system substrate-binding protein	Bacteria	Firmicutes	Clostridia	Eubacteriales	Lachnospiraceae	unclassified Lachnospiraceae genus	Lachnospiraceae bacterium CAG:215
gene_1172303	0	0.111868	-6.82	0.000186362	0.0786419	0.109971		Bacteria
gene_2352124	0	0.110238	-6.8	4.0696e-05	0.0506405	0.0795068		Bacteria	Proteobacteria	Gammaproteobacteria	Enterobacterales	Enterobacteriaceae	unclassified Enterobacteriaceae genus	unclassified Enterobacteriaceae species
gene_2368339	0.251828	27.7724	-6.78	2.46191e-08	0.000948762	0.00172642		Bacteria	Bacteroidetes	Bacteroidia	Bacteroidales	Prevotellaceae	Prevotella	Prevotella sp. CAG:5226
gene_181594	0	0.10672	-6.75	0.000186362	0.0786419	0.109971		Bacteria
gene_2161143	0	0.104847	-6.73	4.0696e-05	0.0506405	0.0795068		Bacteria
gene_4102572	0	0.10541	-6.73	0.000186362	0.0786419	0.109971	K07115 rlmJ; 23S rRNA (adenine2030-N6)-methyltransferase [EC:2.1.1.266]	Bacteria	Proteobacteria	Gammaproteobacteria	Enterobacterales	Enterobacteriaceae	Citrobacter	unclassified Citrobacter species
gene_889976	0	0.104407	-6.72	4.0696e-05	0.0506405	0.0795068		Bacteria
gene_1849707	0	0.10311	-6.7	8.87646e-06	0.0284545	0.0509052		Bacteria
gene_1020172	0	0.103314	-6.7	0.000186362	0.0786419	0.109971		Bacteria	Firmicutes	Clostridia	Eubacteriales	Lachnospiraceae	Coprococcus	Coprococcus sp. HPP0074
gene_890731	0.0271888	2.93122	-6.7	8.47112e-05	0.069184	0.109212	K07137 K07137; uncharacterized protein	Bacteria	Fusobacteria	Fusobacteriia	Fusobacteriales	Fusobacteriaceae	Fusobacterium	unclassified Fusobacterium species
gene_1824458	0	0.100762	-6.67	0.000186362	0.0786419	0.109971		Bacteria	Firmicutes	Clostridia	Eubacteriales	Clostridiaceae	Clostridium	unclassified Clostridium species
gene_3363853	0.110473	11.263	-6.66	2.64267e-05	0.0486849	0.0795068		Bacteria
gene_2502161	0	0.0989589	-6.64	4.0696e-05	0.0506405	0.0795068	K07497 K07497; putative transposase	Bacteria
gene_875674	0.00733916	0.823432	-6.63	0.000106692	0.0745918	0.109971	K18640 parM, stbA; plasmid segregation protein ParM	Bacteria	Firmicutes	Clostridia	Eubacteriales	Clostridiaceae	Clostridium	Clostridium saudiense
gene_964606	0	0.0972642	-6.62	8.87646e-06	0.0284545	0.0509052		Bacteria	Firmicutes	Bacilli	Bacillales	Bacillaceae	Lysinibacillus	Lysinibacillus fusiformis
gene_245048	0.133875	13.1084	-6.6	2.85576e-07	0.00361941	0.0119273		Bacteria	Bacteroidetes	Bacteroidia	Bacteroidales	Prevotellaceae	Prevotella	Prevotella stercorea
gene_3878229	0	0.0946727	-6.58	0.000186362	0.0786419	0.109971		Bacteria	Bacteroidetes	Bacteroidia	Bacteroidales	Tannerellaceae	Parabacteroides	unclassified Parabacteroides species
gene_3349047	0	0.09404	-6.57	8.87646e-06	0.0284545	0.0509052		Bacteria	Firmicutes	Bacilli	Bacillales	Paenibacillaceae	Paenibacillus	Paenibacillus sp. TCA20
gene_1831176	0	0.0943114	-6.57	0.000186362	0.0786419	0.109971		Bacteria	Firmicutes	Erysipelotrichia	Erysipelotrichales	Erysipelotrichaceae	Holdemanella	Holdemanella biformis
gene_2903279	0.0336221	3.2555	-6.56	9.56939e-05	0.072668	0.109959		Bacteria	Bacteroidetes	Bacteroidia	Bacteroidales	unclassified Bacteroidales family	Phocaeicola	Phocaeicola dorei
gene_836479	0.0225632	2.18699	-6.54	5.22724e-05	0.0571032	0.08308		Bacteria	Firmicutes	Clostridia	Eubacteriales	unclassified Eubacteriales family	unclassified Eubacteriales genus	unclassified Eubacteriales species
gene_4312555	0	0.0909233	-6.52	4.0696e-05	0.0506405	0.0795068		Bacteria	Firmicutes	Bacilli	Bacillales	Bacillaceae	Bacillus	Bacillus thuringiensis
gene_3483811	0	0.0908051	-6.52	0.000186362	0.0786419	0.109971		Bacteria	Firmicutes	Clostridia	Eubacteriales	Lachnospiraceae	Sellimonas	Sellimonas intestinalis
gene_4663967	0.000418768	0.127776	-6.5	1.5997e-05	0.0392413	0.0773405		Bacteria
gene_4835	0	0.0873807	-6.47	0.000186362	0.0786419	0.109971		Bacteria
gene_1021991	0.0778212	6.86703	-6.45	0.000106692	0.0745918	0.109971		Bacteria
gene_109406	0	0.086399	-6.45	0.000186362	0.0786419	0.109971		Bacteria
gene_1809075	0	0.0861391	-6.45	8.87646e-06	0.0284545	0.0509052		Bacteria	Firmicutes	Bacilli	Bacillales	Bacillaceae	Lysinibacillus	Lysinibacillus fusiformis
gene_2319146	0.199246	17.2667	-6.43	4.44143e-08	0.00103041	0.00172806	K07126 K07126; uncharacterized protein	Bacteria	Bacteroidetes	Bacteroidia	Bacteroidales	Rikenellaceae	Alistipes	Alistipes sp. CAG:831
gene_891815	0.00386947	0.412938	-6.41	9.30922e-05	0.0719389	0.109896		Bacteria	Firmicutes	unclassified Firmicutes class	unclassified Firmicutes order	unclassified Firmicutes family	unclassified Firmicutes genus	Firmicutes bacterium CAG:646
gene_4466139	0	0.0841026	-6.41	0.000186362	0.0786419	0.109971	K07112 K07112; uncharacterized protein	Bacteria	Firmicutes	Clostridia	Eubacteriales	Lachnospiraceae	unclassified Lachnospiraceae genus	Lachnospiraceae bacterium 2_1_46FAA
gene_2761901	0	0.0837518	-6.41	0.000186362	0.0786419	0.109971		Bacteria	Firmicutes	Clostridia	Eubacteriales	Lachnospiraceae	Dorea	Dorea longicatena
gene_3620446	0.0933147	7.9813	-6.4	8.47112e-05	0.069184	0.109212	K01190 lacZ; beta-galactosidase [EC:3.2.1.23]	Bacteria	Firmicutes	Clostridia	Eubacteriales	Clostridiaceae	Clostridium	Clostridium perfringens
gene_1020004	0	0.0826345	-6.39	0.000186362	0.0786419	0.109971		Bacteria
gene_64061	0.0657616	5.6103	-6.39	1.19381e-06	0.0096132	0.0236878		Bacteria	Bacteroidetes	Bacteroidia	Bacteroidales	Bacteroidaceae	Bacteroides	Bacteroides uniformis
gene_2426563	0	0.0830163	-6.39	0.000186362	0.0786419	0.109971		Bacteria	Firmicutes	Clostridia	Eubacteriales	Lachnospiraceae	Blautia	Blautia obeum
gene_2846295	0.126967	10.4209	-6.35	9.58464e-05	0.072668	0.109961		Bacteria	Bacteroidetes	Bacteroidia	Bacteroidales	Prevotellaceae	Prevotella	Prevotella sp. CAG:1124
gene_4090190	0	0.0789837	-6.32	4.0696e-05	0.0506405	0.0795068		Bacteria
gene_267901	0.00136285	0.184683	-6.3	8.22033e-05	0.069184	0.108789		Bacteria
gene_2811820	0	0.0775609	-6.3	4.0696e-05	0.0506405	0.0795068		Bacteria
gene_4429279	0	0.0780359	-6.3	0.000186362	0.0786419	0.109971		Bacteria	Firmicutes	Clostridia	Eubacteriales	Clostridiaceae	Clostridium	Clostridium sp. CAG:571
gene_2368330	0.157477	12.4406	-6.29	1.41913e-06	0.0106731	0.0248295		Bacteria	Bacteroidetes	Bacteroidia	Bacteroidales	Bacteroidaceae	Bacteroides	unclassified Bacteroides species
gene_891809	0	0.0770353	-6.29	0.000186362	0.0786419	0.109971		Bacteria	Firmicutes	Clostridia	Eubacteriales	Lachnospiraceae	Enterocloster	Enterocloster citroniae
gene_3320684	0.00257224	0.27466	-6.27	2.50163e-05	0.0476828	0.0795068		Bacteria
gene_4080052	0	0.0764278	-6.27	0.000186362	0.0786419	0.109971		Bacteria	Firmicutes	Clostridia	Eubacteriales	Clostridiaceae	Clostridium	Clostridium sp. CAG:575
gene_1020161	0	0.0758233	-6.26	0.000186362	0.0786419	0.109971		Bacteria
gene_891805	0	0.075522	-6.26	0.000186362	0.0786419	0.109971		Bacteria	Firmicutes	Bacilli	Bacillales	Paenibacillaceae	Paenibacillus	Paenibacillus alvei
gene_2825580	0	0.0747028	-6.24	4.0696e-05	0.0506405	0.0795068		Bacteria
gene_874076	0	0.0747856	-6.24	0.000186362	0.0786419	0.109971		Bacteria
gene_2638582	0.0406205	3.11425	-6.23	1.7546e-05	0.0415944	0.0790162		Bacteria	Firmicutes	Clostridia	Eubacteriales	Oscillospiraceae	Ruminiclostridium	Ruminiclostridium cellobioparum
gene_3188691	0	0.0732071	-6.21	0.000186362	0.0786419	0.109971		Bacteria	Firmicutes	Clostridia	Eubacteriales	Lachnospiraceae	Roseburia	Roseburia intestinalis CAG:13
gene_3109722	0	0.0726375	-6.2	0.000186362	0.0786419	0.109971		Bacteria	Firmicutes	Clostridia	Eubacteriales	Lachnospiraceae	Enterocloster	Enterocloster bolteae
gene_804928	0	0.0724042	-6.2	0.000186362	0.0786419	0.109971	K02015 ABC.FEV.P; iron complex transport system permease protein	Bacteria	Firmicutes	Clostridia	Eubacteriales	Lachnospiraceae	Oribacterium	Oribacterium sp. oral taxon 078
gene_451642	0.0314151	2.33462	-6.17	1.80934e-05	0.0419055	0.0793066		Bacteria	Bacteroidetes	Bacteroidia	Bacteroidales	unclassified Bacteroidales family	unclassified Bacteroidales genus	unclassified Bacteroidales species
gene_457068	0	0.0705366	-6.16	0.000186362	0.0786419	0.109971		Bacteria	Proteobacteria	Gammaproteobacteria	Enterobacterales	Enterobacteriaceae	Klebsiella	Klebsiella variicola
gene_2368340	0.532504	37.834	-6.15	3.05927e-07	0.00381613	0.0124416		Bacteria	Bacteroidetes	Bacteroidia	Bacteroidales	Prevotellaceae	Prevotella	Prevotella sp. CAG:5226
gene_2161179	0.0205243	1.52987	-6.15	0.000111694	0.0755368	0.109971		Bacteria	Firmicutes	Erysipelotrichia	Erysipelotrichales	Coprobacillaceae	Coprobacillus	Coprobacillus sp. D7
gene_2805220	0	0.0687227	-6.12	4.0696e-05	0.0506405	0.0795068		Bacteria
gene_3320769	0	0.0686984	-6.12	0.000186362	0.0786419	0.109971		Bacteria	Firmicutes	Bacilli	Bacillales	Staphylococcaceae	Staphylococcus	Staphylococcus saprophyticus
gene_2852658	0	0.0686798	-6.12	0.000186362	0.0786419	0.109971	K03930 estA; putative tributyrin esterase [EC:3.1.1.-]	Bacteria	Firmicutes	Clostridia	Eubacteriales	Clostridiaceae	Clostridium	Clostridium sp. KNHs205
gene_679922	0.137287	9.50396	-6.1	8.47112e-05	0.069184	0.109212	K09951 cas2; CRISPR-associated protein Cas2	Bacteria	Fusobacteria	Fusobacteriia	Fusobacteriales	Fusobacteriaceae	Fusobacterium	Fusobacterium varium
gene_1542924	0.00103576	0.137439	-6.09	8.59398e-05	0.0697161	0.109374		Bacteria	Firmicutes	Clostridia	Eubacteriales	Clostridiaceae	Clostridium	Clostridium sp. CAG:149
gene_868811	0	0.0665627	-6.08	0.000186362	0.0786419	0.109971		Bacteria
gene_2340941	0	0.0657133	-6.06	8.87646e-06	0.0284545	0.0509052		Bacteria	Firmicutes	Bacilli	Bacillales	Bacillaceae	Lysinibacillus	Lysinibacillus fusiformis
gene_2081008	0	0.0639833	-6.02	4.0696e-05	0.0506405	0.0795068		Bacteria	Proteobacteria	Gammaproteobacteria	Enterobacterales	Enterobacteriaceae	unclassified Enterobacteriaceae genus	unclassified Enterobacteriaceae species
gene_2809777	0.117483	7.5072	-5.99	8.47112e-05	0.069184	0.109212	K09774 lptA; lipopolysaccharide export system protein LptA	Bacteria	Fusobacteria	Fusobacteriia	Fusobacteriales	Fusobacteriaceae	Fusobacterium	Fusobacterium varium
gene_752519	0	0.0622445	-5.98	0.000186362	0.0786419	0.109971		Bacteria	Bacteroidetes	Bacteroidia	Bacteroidales	Tannerellaceae	Parabacteroides	Parabacteroides sp. CAG:2
gene_1662039	0	0.0620027	-5.98	0.000186362	0.0786419	0.109971		Bacteria	Firmicutes	Bacilli	Bacillales	Bacillaceae	Lysinibacillus	Lysinibacillus fusiformis
gene_1255606	0.0539442	3.45479	-5.97	2.52725e-05	0.0477762	0.0795068	K07316 mod; adenine-specific DNA-methyltransferase [EC:2.1.1.72]	Bacteria	Bacteroidetes	Bacteroidia	Bacteroidales	Prevotellaceae	Prevotella	Prevotella amnii
gene_238681	0	0.0605087	-5.94	0.000186362	0.0786419	0.109971		Bacteria	Actinobacteria	Coriobacteriia	Coriobacteriales	Atopobiaceae	Atopobium	unclassified Atopobium species
gene_973690	0.0326416	2.05254	-5.93	0.000112025	0.0755368	0.109971		Bacteria
gene_874075	0	0.0586607	-5.9	4.0696e-05	0.0506405	0.0795068		Bacteria
gene_109408	0	0.0588124	-5.9	0.000186362	0.0786419	0.109971		Bacteria
gene_4279420	0	0.0582221	-5.89	0.000186362	0.0786419	0.109971	K07010 K07010; putative glutamine amidotransferase	Bacteria	Firmicutes	Clostridia	Eubacteriales	Oscillospiraceae	Oscillibacter	Oscillibacter valericigenes
gene_1326570	0	0.0578574	-5.88	0.000186362	0.0786419	0.109971		Bacteria	Firmicutes	Clostridia	Eubacteriales	Clostridiaceae	Clostridium	Clostridium sp. CAG:242
gene_3886477	0	0.0576443	-5.87	4.0696e-05	0.0506405	0.0795068		Bacteria
gene_126984	0	0.0573099	-5.87	0.000186362	0.0786419	0.109971		Bacteria	Firmicutes	Clostridia	Eubacteriales	Lachnospiraceae	Dorea	Dorea sp. CAG:317
gene_292270	0	0.0565786	-5.85	0.000186362	0.0786419	0.109971	K03550 ruvA; holliday junction DNA helicase RuvA [EC:3.6.4.12]	Bacteria	Firmicutes	Clostridia	Eubacteriales	Oscillospiraceae	Faecalibacterium	Faecalibacterium prausnitzii
gene_1625910	0	0.0558863	-5.83	0.000186362	0.0786419	0.109971		Bacteria	Firmicutes	Clostridia	Eubacteriales	Lachnospiraceae	unclassified Lachnospiraceae genus	Lachnospiraceae bacterium 2_1_46FAA
gene_2470086	0.643547	35.89	-5.8	2.20715e-05	0.0456415	0.0795068		Bacteria	Bacteroidetes	Bacteroidia	Bacteroidales	Rikenellaceae	Alistipes	Alistipes sp. HGB5
gene_4161748	0.220506	12.2951	-5.79	2.64748e-07	0.00345129	0.0115136	K00012 UGDH, ugd; UDPglucose 6-dehydrogenase [EC:1.1.1.22]	Bacteria	Bacteroidetes	Bacteroidia	Bacteroidales	Bacteroidaceae	Bacteroides	unclassified Bacteroides species
gene_1958057	0.00294466	0.216327	-5.78	2.21606e-05	0.0456415	0.0795068		Bacteria	Firmicutes	Bacilli	Bacillales	Planococcaceae	Kurthia	Kurthia huakuii
gene_1389049	0	0.0538652	-5.78	0.000186362	0.0786419	0.109971		Bacteria	Firmicutes	Clostridia	Eubacteriales	Clostridiaceae	Clostridium	Clostridium phoceensis
gene_2430079	0.278922	15.1039	-5.75	4.18988e-06	0.0206299	0.0509052	K07481 K07481; transposase, IS5 family	Bacteria	Bacteroidetes	Bacteroidia	Bacteroidales	Prevotellaceae	Prevotella	Prevotella sp. CAG:1092
gene_292261	0	0.0529406	-5.75	0.000186362	0.0786419	0.109971	K01752 E4.3.1.17, sdaA, sdaB, tdcG; L-serine dehydratase [EC:4.3.1.17]	Bacteria	Firmicutes	Clostridia	Eubacteriales	Clostridiaceae	Butyricicoccus	Butyricicoccus pullicaecorum
gene_94184	0	0.0529459	-5.75	0.000186362	0.0786419	0.109971		Bacteria	Proteobacteria	Gammaproteobacteria	unclassified Gammaproteobacteria order	unclassified Gammaproteobacteria family	unclassified Gammaproteobacteria genus	unclassified Gammaproteobacteria species
gene_1749841	0	0.0517437	-5.72	0.000186362	0.0786419	0.109971	K02003 ABC.CD.A; putative ABC transport system ATP-binding protein	Bacteria	Firmicutes	Clostridia	Eubacteriales	unclassified Eubacteriales family	unclassified Eubacteriales genus	unclassified Eubacteriales species
gene_2332819	0	0.0516971	-5.72	4.0696e-05	0.0506405	0.0795068		Bacteria	Proteobacteria	Gammaproteobacteria	Pasteurellales	Pasteurellaceae	Haemophilus	unclassified Haemophilus species
gene_603615	0.1216	6.37719	-5.7	2.16376e-05	0.0456356	0.0795068		Bacteria	Bacteroidetes	Bacteroidia	Bacteroidales	Barnesiellaceae	Barnesiella	Barnesiella viscericola
gene_174916	0	0.0504835	-5.69	0.000186362	0.0786419	0.109971	K02847 waaL, rfaL; O-antigen ligase [EC:2.4.1.-]	Bacteria	Proteobacteria	Gammaproteobacteria	Pasteurellales	Pasteurellaceae	Haemophilus	unclassified Haemophilus species
gene_901063	0	0.0495039	-5.66	0.000186362	0.0786419	0.109971		Bacteria
gene_2925234	0.0344048	1.78978	-5.66	2.43382e-05	0.046865	0.0795068	K06921 K06921; uncharacterized protein	Bacteria	Bacteroidetes	Bacteroidia	Bacteroidales	Prevotellaceae	Prevotella	Prevotella copri CAG:164
gene_2809767	0.12386	6.32916	-5.66	8.47112e-05	0.069184	0.109212	K01879 glyS; glycyl-tRNA synthetase beta chain [EC:6.1.1.14]	Bacteria	Fusobacteria	Fusobacteriia	Fusobacteriales	Fusobacteriaceae	Fusobacterium	Fusobacterium ulcerans
gene_3320708	0.0030557	0.200274	-5.63	0.000301671	0.0997919	0.14898		Bacteria
gene_576135	0	0.0484276	-5.63	0.000186362	0.0786419	0.109971	K01779 racD; aspartate racemase [EC:5.1.1.13]	Bacteria	Firmicutes	Clostridia	Eubacteriales	Lachnospiraceae	Sellimonas	Sellimonas intestinalis
gene_3186858	0	0.0482678	-5.62	0.000186362	0.0786419	0.109971		Bacteria
gene_347055	0.383164	18.7333	-5.61	1.21672e-06	0.00962687	0.0236878		Bacteria	Bacteroidetes	Flavobacteriia	Flavobacteriales	Flavobacteriaceae	Myroides	Myroides sp. A21
gene_3015214	0.00138505	0.115596	-5.61	7.50941e-05	0.0673721	0.106671		Bacteria	Firmicutes	Clostridia	Eubacteriales	Clostridiaceae	Clostridium	Clostridium sp. L2-50
gene_3320763	0.00172078	0.129681	-5.59	2.30342e-05	0.0459608	0.0795068		Bacteria	Fusobacteria	Fusobacteriia	Fusobacteriales	Leptotrichiaceae	Leptotrichia	Leptotrichia wadei
gene_984787	0.0669155	3.23703	-5.58	0.000106487	0.0745918	0.109971		Bacteria
gene_4527034	0.0275612	1.36847	-5.58	0.000144024	0.0786419	0.109971	K03657 uvrD, pcrA; DNA helicase II / ATP-dependent DNA helicase PcrA [EC:3.6.4.12]	Bacteria	Firmicutes	Clostridia	Eubacteriales	Clostridiaceae	Clostridium	Clostridium haemolyticum
gene_603617	0.0606727	2.83301	-5.52	9.67356e-05	0.0730459	0.109969		Bacteria	Bacteroidetes	Bacteroidia	Bacteroidales	Barnesiellaceae	Barnesiella	Barnesiella viscericola
gene_4037253	0.00429819	0.24177	-5.52	2.16927e-05	0.0456415	0.0795068		Bacteria	Firmicutes	Clostridia	Eubacteriales	Clostridiaceae	Clostridium	Clostridium sp. CAG:91
gene_4425948	0.26551	12.2703	-5.52	8.47112e-05	0.069184	0.109212	K03043 rpoB; DNA-directed RNA polymerase subunit beta [EC:2.7.7.6]	Bacteria	Fusobacteria	Fusobacteriia	Fusobacteriales	Fusobacteriaceae	Fusobacterium	unclassified Fusobacterium species
gene_2905960	0.781262	35.7547	-5.51	0.000102212	0.0740796	0.109971		Bacteria
gene_3155378	0.000814224	0.0811144	-5.5	7.73966e-05	0.0681841	0.107536		Bacteria	Firmicutes	Clostridia	Eubacteriales	Lachnospiraceae	unclassified Lachnospiraceae genus	Lachnospiraceae bacterium 10-1
gene_2081009	0.0043629	0.237994	-5.48	0.000301671	0.0997919	0.14898		Bacteria	Proteobacteria	Gammaproteobacteria	Enterobacterales	Enterobacteriaceae	Escherichia	Escherichia coli
gene_78456	0	0.0437458	-5.48	0.000186362	0.0786419	0.109971		Bacteria	Proteobacteria	Betaproteobacteria	Burkholderiales	Burkholderiaceae	Paraburkholderia	Candidatus Paraburkholderia schumannianae
gene_3082503	0	0.043275	-5.47	0.000186362	0.0786419	0.109971		Bacteria
gene_1606206	0.0258226	1.1834	-5.46	0.00028861	0.097615	0.1467		Bacteria	Bacteroidetes	Bacteroidia	Bacteroidales	Bacteroidaceae	Bacteroides	Bacteroides fragilis
gene_2080990	0	0.0428896	-5.46	0.000186362	0.0786419	0.109971		Bacteria	Proteobacteria	Gammaproteobacteria	Enterobacterales	Enterobacteriaceae	unclassified Enterobacteriaceae genus	unclassified Enterobacteriaceae species
gene_4634488	0	0.0425924	-5.45	8.87646e-06	0.0284545	0.0509052		Bacteria	Firmicutes	Clostridia	Eubacteriales	Lachnospiraceae	unclassified Lachnospiraceae genus	unclassified Lachnospiraceae species
gene_29289	0.00495467	0.255531	-5.43	4e-05	0.0506405	0.0795068	K01835 pgm; phosphoglucomutase [EC:5.4.2.2]	Bacteria	Firmicutes	Clostridia	Eubacteriales	Peptostreptococcaceae	Paraclostridium	Paraclostridium bifermentans
gene_2426561	0	0.0412816	-5.4	0.000186362	0.0786419	0.109971		Bacteria	Firmicutes	Clostridia	Eubacteriales	Lachnospiraceae	Lachnoclostridium	[Clostridium] scindens
gene_267643	0	0.0405506	-5.38	0.000186362	0.0786419	0.109971		Bacteria
gene_501786	0.0215312	0.928952	-5.37	0.000180201	0.0786419	0.109971	K00558 DNMT1, dcm; DNA (cytosine-5)-methyltransferase 1 [EC:2.1.1.37]	Bacteria
gene_2255132	0	0.0397895	-5.35	0.000186362	0.0786419	0.109971		Bacteria	Firmicutes	Bacilli	Bacillales	Bacillaceae	Lysinibacillus	Lysinibacillus fusiformis
gene_890725	0.124196	5.06529	-5.34	8.47112e-05	0.069184	0.109212	K03168 topA; DNA topoisomerase I [EC:5.6.2.1]	Bacteria	Fusobacteria	Fusobacteriia	Fusobacteriales	Fusobacteriaceae	Fusobacterium	Fusobacterium ulcerans
gene_2638600	0.0236162	0.95925	-5.29	9.06931e-05	0.0709779	0.109787		Bacteria	Bacteroidetes	Bacteroidia	Bacteroidales	Bacteroidaceae	Bacteroides	Bacteroides stercoris
gene_2368329	0.126329	4.934	-5.28	1.41913e-06	0.0106731	0.0248295		Bacteria	Bacteroidetes	Bacteroidia	Bacteroidales	Prevotellaceae	Prevotella	Prevotella sp. CAG:924
gene_211516	0	0.0377238	-5.28	0.000186362	0.0786419	0.109971		Bacteria	Firmicutes	unclassified Firmicutes class	unclassified Firmicutes order	unclassified Firmicutes family	unclassified Firmicutes genus	Firmicutes bacterium CAG:124
gene_2620015	0	0.0377039	-5.27	0.000186362	0.0786419	0.109971		Bacteria	Firmicutes	Clostridia	Eubacteriales	Lachnospiraceae	unclassified Lachnospiraceae genus	unclassified Lachnospiraceae species
gene_4433935	0.0946573	3.67001	-5.26	8.47112e-05	0.069184	0.109212	K03979 obgE, cgtA, MTG2; GTPase [EC:3.6.5.-]	Bacteria	Fusobacteria	Fusobacteriia	Fusobacteriales	Fusobacteriaceae	Fusobacterium	Fusobacterium varium
gene_931853	0.564649	21.4739	-5.25	0.000262144	0.0933673	0.136921		Bacteria
gene_267903	0	0.0369325	-5.25	4.0696e-05	0.0506405	0.0795068		Bacteria
gene_3910087	0.625545	23.8798	-5.25	7.55926e-06	0.0281076	0.0509052		Bacteria	Bacteroidetes	Cytophagia	Cytophagales	Flammeovirgaceae	Flexithrix	Flexithrix dorotheae
gene_1332215	0	0.03673	-5.24	0.000186362	0.0786419	0.109971		Bacteria
gene_3730186	0	0.0361925	-5.22	4.0696e-05	0.0506405	0.0795068	K07316 mod; adenine-specific DNA-methyltransferase [EC:2.1.1.72]	Bacteria	Proteobacteria	Epsilonproteobacteria	Campylobacterales	Helicobacteraceae	Helicobacter	Helicobacter pylori
gene_2984750	0	0.0360811	-5.21	0.000186362	0.0786419	0.109971		Bacteria	Firmicutes	Clostridia	Eubacteriales	Lachnospiraceae	Coprococcus	Coprococcus sp. HPP0048
gene_2368342	0.231747	8.55271	-5.2	7.541e-06	0.0281076	0.0509052		Bacteria	Bacteroidetes	Bacteroidia	Bacteroidales	Rikenellaceae	Alistipes	Alistipes sp. CAG:435
gene_345380	0.119161	4.39181	-5.19	8.47112e-05	0.069184	0.109212		Bacteria	Fusobacteria	Fusobacteriia	Fusobacteriales	Fusobacteriaceae	Fusobacterium	Fusobacterium ulcerans
gene_3499619	0	0.035183	-5.18	4.0696e-05	0.0506405	0.0795068		Bacteria	Firmicutes	Clostridia	Eubacteriales	Lachnospiraceae	unclassified Lachnospiraceae genus	Lachnospiraceae bacterium A2
gene_3599234	0.110434	4.04733	-5.18	8.47112e-05	0.069184	0.109212		Bacteria	Fusobacteria	Fusobacteriia	Fusobacteriales	Fusobacteriaceae	Fusobacterium	Fusobacterium mortiferum
gene_4634847	0.336023	12.1149	-5.17	6.31899e-08	0.00133068	0.00223237		Bacteria	Bacteroidetes	Bacteroidia	Bacteroidales	Bacteroidaceae	Bacteroides	unclassified Bacteroides species
gene_1402178	0.275187	9.87839	-5.16	7.97657e-05	0.069028	0.108236	K07316 mod; adenine-specific DNA-methyltransferase [EC:2.1.1.72]	Bacteria	Firmicutes	Negativicutes	Selenomonadales	Selenomonadaceae	Selenomonas	Selenomonas sp. oral taxon 149
gene_4543822	0.00572276	0.239251	-5.16	0.000264594	0.0938042	0.138083		Bacteria	Firmicutes	Clostridia	Eubacteriales	Lachnospiraceae	Enterocloster	Enterocloster bolteae
gene_2069300	0	0.0348098	-5.16	0.000186362	0.0786419	0.109971		Bacteria	Firmicutes	Clostridia	Eubacteriales	Lachnospiraceae	unclassified Lachnospiraceae genus	Lachnospiraceae bacterium 2_1_46FAA
gene_4425947	0.380034	13.5806	-5.16	0.000103686	0.0743273	0.109971	K03046 rpoC; DNA-directed RNA polymerase subunit beta' [EC:2.7.7.6]	Bacteria	Fusobacteria	Fusobacteriia	Fusobacteriales	Fusobacteriaceae	Fusobacterium	unclassified Fusobacterium species
gene_4037255	0.00441637	0.189874	-5.14	7.56725e-05	0.0673912	0.106907		Bacteria	Firmicutes	Clostridia	Eubacteriales	Lachnospiraceae	unclassified Lachnospiraceae genus	Lachnospiraceae bacterium 28-4
gene_2884107	0	0.034332	-5.14	0.000186362	0.0786419	0.109971		Bacteria	Firmicutes	Clostridia	Eubacteriales	Lachnospiraceae	unclassified Lachnospiraceae genus	unclassified Lachnospiraceae species
gene_2936254	0	0.0335811	-5.11	4.0696e-05	0.0506405	0.0795068		Bacteria
gene_4312553	0	0.032916	-5.08	0.000186362	0.0786419	0.109971		Bacteria
gene_4181913	0.404035	13.746	-5.08	7.87909e-08	0.001519	0.00303074		Bacteria	Bacteroidetes	Bacteroidia	Bacteroidales	Bacteroidaceae	Bacteroides	Bacteroides caccae
gene_1309728	0.00471685	0.192444	-5.08	2.24073e-05	0.0456415	0.0795068		Bacteria	Firmicutes	Clostridia	Eubacteriales	Clostridiaceae	Clostridium	Clostridium botulinum
gene_3539599	0.235636	8.01883	-5.08	8.47112e-05	0.069184	0.109212	K03737 por, nifJ; pyruvate-ferredoxin/flavodoxin oxidoreductase [EC:1.2.7.1 1.2.7.-]	Bacteria	Fusobacteria	Fusobacteriia	Fusobacteriales	Fusobacteriaceae	Fusobacterium	Fusobacterium ulcerans
gene_3628190	0.557659	18.772	-5.07	2.94581e-06	0.0165255	0.0460751		Bacteria	Bacteroidetes	Bacteroidia	Bacteroidales	Prevotellaceae	Prevotella	Prevotella copri
gene_3082501	0	0.031649	-5.03	0.000186362	0.0786419	0.109971		Bacteria
gene_2484538	0.0651916	2.15365	-5.02	0.000203664	0.0821616	0.109971	K05592 deaD, cshA; ATP-dependent RNA helicase DeaD [EC:3.6.4.13]	Bacteria	Firmicutes	Clostridia	Eubacteriales	Clostridiaceae	Clostridium	unclassified Clostridium species
gene_3100338	0.0468541	1.55247	-5.02	0.000119363	0.0774333	0.109971	K00789 metK; S-adenosylmethionine synthetase [EC:2.5.1.6]	Bacteria	Firmicutes	Clostridia	Eubacteriales	Clostridiaceae	Clostridium	Clostridium celatum
gene_2386942	0.0148367	0.511918	-5.02	8.46396e-05	0.069184	0.109202		Bacteria	Firmicutes	Clostridia	Eubacteriales	Clostridiaceae	Clostridium	unclassified Clostridium species
gene_2809753	0.11614	3.73947	-5	8.47112e-05	0.069184	0.109212	K03797 E3.4.21.102, prc, ctpA; carboxyl-terminal processing protease [EC:3.4.21.102]	Bacteria	Fusobacteria	Fusobacteriia	Fusobacteriales	Fusobacteriaceae	Cetobacterium	unclassified Cetobacterium species
gene_2314771	0.0980632	3.15093	-4.99	0.000114785	0.0761229	0.109971		Bacteria	Bacteroidetes	Bacteroidia	Bacteroidales	Prevotellaceae	Prevotella	Prevotella copri
gene_1379456	0.045432	1.47138	-4.99	2.01053e-06	0.0127407	0.0332821		Bacteria	Bacteroidetes	Bacteroidia	Bacteroidales	Prevotellaceae	Prevotella	Prevotella copri
gene_3599239	0.110434	3.49685	-4.97	8.47112e-05	0.069184	0.109212	K01223 E3.2.1.86B, bglA; 6-phospho-beta-glucosidase [EC:3.2.1.86]	Bacteria	Fusobacteria	Fusobacteriia	Fusobacteriales	Fusobacteriaceae	Cetobacterium	Cetobacterium sp. ZOR0034
gene_3682066	0.0494113	1.55849	-4.95	4.96471e-05	0.0560238	0.0795068	K02594 nifV; homocitrate synthase NifV [EC:2.3.3.14]	Bacteria	Firmicutes	Clostridia	Eubacteriales	Clostridiaceae	Clostridium	unclassified Clostridium species
gene_32064	0.197371	6.03616	-4.93	8.47112e-05	0.069184	0.109212	K19955 adh2; alcohol dehydrogenase [EC:1.1.1.-]	Bacteria	Fusobacteria	Fusobacteriia	Fusobacteriales	Fusobacteriaceae	Fusobacterium	Fusobacterium perfoetens
gene_3821465	0	0.0292687	-4.92	0.000186362	0.0786419	0.109971		Bacteria	Proteobacteria	Gammaproteobacteria	Enterobacterales	Enterobacteriaceae	Escherichia	Escherichia coli
gene_740529	0.00381411	0.144083	-4.91	9.82909e-05	0.0731001	0.109971		Bacteria	Candidatus Woesebacteria	unclassified Candidatus Woesebacteria class	unclassified Candidatus Woesebacteria order	unclassified Candidatus Woesebacteria family	unclassified Candidatus Woesebacteria genus	Candidatus Woesebacteria bacterium GW2011_GWB1_39_12
gene_85800	0.162081	4.85932	-4.9	0.000120499	0.0776181	0.109971		Bacteria	Firmicutes	Bacilli	Bacillales	Paenibacillaceae	Paenibacillus	Paenibacillus beijingensis
gene_154374	0.0519974	1.57912	-4.9	4.24335e-05	0.051999	0.0795068	K01428 ureC; urease subunit alpha [EC:3.5.1.5]	Bacteria	Firmicutes	Clostridia	Eubacteriales	Clostridiaceae	Clostridium	unclassified Clostridium species
gene_3318566	0.126545	3.79748	-4.9	8.47112e-05	0.069184	0.109212		Bacteria	Fusobacteria	Fusobacteriia	Fusobacteriales	Fusobacteriaceae	Fusobacterium	Fusobacterium mortiferum
gene_1606203	0.0449199	1.34811	-4.88	0.000125036	0.0786419	0.109971		Bacteria	Bacteroidetes	Bacteroidia	Bacteroidales	Tannerellaceae	Tannerella	Tannerella sp. 6_1_58FAA_CT1
gene_2809747	0.179916	5.3338	-4.88	8.47112e-05	0.069184	0.109212	K12574 rnj; ribonuclease J [EC:3.1.-.-]	Bacteria	Fusobacteria	Fusobacteriia	Fusobacteriales	Fusobacteriaceae	Fusobacterium	Fusobacterium varium
gene_2890021	0.202554	5.9407	-4.87	7.74456e-06	0.0283442	0.0509052		Bacteria
gene_3772820	0	0.0282392	-4.87	4.0696e-05	0.0506405	0.0795068		Bacteria
gene_3608786	0.214431	6.21784	-4.85	0.000169952	0.0786419	0.109971	K02337 dnaE; DNA polymerase III subunit alpha [EC:2.7.7.7]	Bacteria	Firmicutes	Clostridia	Eubacteriales	Clostridiaceae	Clostridium	Clostridium celatum
gene_1503722	0.013293	0.41096	-4.85	1.80934e-05	0.0419055	0.0793066	K02030 ABC.PA.S; polar amino acid transport system substrate-binding protein	Bacteria	Fusobacteria	Fusobacteriia	Fusobacteriales	Fusobacteriaceae	Psychrilyobacter	Psychrilyobacter atlanticus
gene_4181910	0.493471	14.0291	-4.83	3.46276e-07	0.00411299	0.0136804		Bacteria	Bacteroidetes	Bacteroidia	Bacteroidales	Bacteroidaceae	Bacteroides	unclassified Bacteroides species
gene_1487035	0.00073091	0.0483609	-4.83	2.06228e-05	0.0443229	0.0795068	K07090 K07090; uncharacterized protein	Bacteria	Firmicutes	Clostridia	Eubacteriales	Oscillospiraceae	Faecalibacterium	Faecalibacterium prausnitzii
gene_319743	0	0.02737	-4.83	0.000186362	0.0786419	0.109971		Bacteria	Proteobacteria	Gammaproteobacteria	Pasteurellales	Pasteurellaceae	Haemophilus	Haemophilus haemolyticus
gene_1102134	0.152334	4.31671	-4.82	1.36706e-05	0.0356959	0.0718319		Bacteria
gene_4685724	0.279484	7.93697	-4.82	0.00016484	0.0786419	0.109971		Bacteria	Bacteroidetes	Bacteroidia	Bacteroidales	Bacteroidaceae	Bacteroides	Bacteroides sp. CAG:1076
gene_64064	0.368007	10.2812	-4.8	1.78768e-06	0.0123896	0.029813	K01791 wecB; UDP-N-acetylglucosamine 2-epimerase (non-hydrolysing) [EC:5.1.3.14]	Bacteria	Bacteroidetes	Bacteroidia	Bacteroidales	Prevotellaceae	Prevotella	Prevotella sp. CAG:604
gene_3869029	0	0.0268682	-4.8	0.000186362	0.0786419	0.109971		Bacteria	Firmicutes	Clostridia	Eubacteriales	Clostridiaceae	Clostridium	Clostridium nexile CAG:348
gene_3772819	0	0.026882	-4.8	4.0696e-05	0.0506405	0.0795068		Bacteria	Proteobacteria	Alphaproteobacteria	Rhodospirillales	Acetobacteraceae	Acetobacter	Acetobacter malorum
gene_1540348	0.000392134	0.0376381	-4.79	7.73966e-05	0.0681841	0.107536		Bacteria
gene_1633318	0	0.0266607	-4.79	4.0696e-05	0.0506405	0.0795068		Bacteria
gene_1330992	0	0.0263714	-4.77	4.0696e-05	0.0506405	0.0795068		Bacteria
gene_1784328	0	0.0261923	-4.77	0.000186362	0.0786419	0.109971		Bacteria
gene_3772279	0.971321	26.4781	-4.77	1.20317e-08	0.000716039	0.000500236	K07317 K07317; adenine-specific DNA-methyltransferase [EC:2.1.1.72]	Bacteria	Bacteroidetes	Bacteroidia	Bacteroidales	Prevotellaceae	Prevotella	Prevotella buccalis
gene_3657430	0.0219036	0.626054	-4.77	0.000301671	0.0997919	0.14898		Bacteria	Firmicutes	Clostridia	Eubacteriales	Lachnospiraceae	Roseburia	Roseburia inulinivorans
gene_4433959	0.12151	3.34036	-4.77	8.47112e-05	0.069184	0.109212	K05813 ugpB; sn-glycerol 3-phosphate transport system substrate-binding protein	Bacteria	Fusobacteria	Fusobacteriia	Fusobacteriales	Fusobacteriaceae	Cetobacterium	Cetobacterium somerae
gene_4299470	0	0.0262683	-4.77	0.000186362	0.0786419	0.109971		Bacteria	Proteobacteria	Gammaproteobacteria	Enterobacterales	Enterobacteriaceae	Citrobacter	unclassified Citrobacter species
gene_2581636	0.000742464	0.046344	-4.76	8.82862e-05	0.0705052	0.109616		Bacteria
gene_2475811	0	0.0259988	-4.75	0.000186362	0.0786419	0.109971		Bacteria	Firmicutes	Clostridia	Eubacteriales	unclassified Eubacteriales family	unclassified Eubacteriales genus	unclassified Eubacteriales species
gene_4181918	1.03596	27.6199	-4.74	4.97225e-10	8.50751e-05	0.000437679		Bacteria
gene_3839464	0.118783	3.1984	-4.74	1.90578e-05	0.0427643	0.079506	K00688 PYG, glgP; glycogen phosphorylase [EC:2.4.1.1]	Bacteria	Firmicutes	Clostridia	Eubacteriales	Clostridiaceae	Clostridium	unclassified Clostridium species
gene_3184235	0.00630461	0.192736	-4.73	0.000169793	0.0786419	0.109971		Bacteria
gene_964609	0	0.025509	-4.73	0.000186362	0.0786419	0.109971		Bacteria
gene_3818412	0.26249	6.99986	-4.73	8.47112e-05	0.069184	0.109212	K00525 E1.17.4.1A, nrdA, nrdE; ribonucleoside-diphosphate reductase alpha chain [EC:1.17.4.1]	Bacteria	Fusobacteria	Fusobacteriia	Fusobacteriales	Fusobacteriaceae	Fusobacterium	Fusobacterium ulcerans
gene_1332216	0	0.0253949	-4.72	0.000186362	0.0786419	0.109971		Bacteria
gene_3655451	0.0368916	0.999011	-4.72	2.25798e-05	0.0457206	0.0795068	K00963 UGP2, galU, galF; UTP--glucose-1-phosphate uridylyltransferase [EC:2.7.7.9]	Bacteria	Firmicutes	Clostridia	Eubacteriales	Clostridiaceae	Clostridium	unclassified Clostridium species
gene_3818411	0.116811	3.11427	-4.72	8.47112e-05	0.069184	0.109212	K00526 E1.17.4.1B, nrdB, nrdF; ribonucleoside-diphosphate reductase beta chain [EC:1.17.4.1]	Bacteria	Fusobacteria	Fusobacteriia	Fusobacteriales	Fusobacteriaceae	Cetobacterium	Cetobacterium somerae
gene_982186	0.115224	3.04856	-4.71	6.26572e-05	0.062688	0.0973185		Bacteria	Firmicutes	Clostridia	Eubacteriales	Clostridiaceae	Clostridium	unclassified Clostridium species
gene_3492499	0.0822331	2.178	-4.71	9.22771e-06	0.0289699	0.0517012	K03587 ftsI; cell division protein FtsI (penicillin-binding protein 3) [EC:3.4.16.4]	Bacteria	Firmicutes	Clostridia	Eubacteriales	Clostridiaceae	Clostridium	Clostridium saudiense
gene_4285320	0	0.0251496	-4.71	0.000186362	0.0786419	0.109971		Bacteria	Proteobacteria	Gammaproteobacteria	Enterobacterales	Enterobacteriaceae	Salmonella	Salmonella enterica
gene_3772281	0.527667	13.7732	-4.7	4.09841e-10	8.01413e-05	0.000437679		Bacteria	Bacteroidetes	Bacteroidia	Bacteroidales	Prevotellaceae	Prevotella	Prevotella buccalis
gene_235435	0.0186697	0.509772	-4.7	0.000150553	0.0786419	0.109971	K02876 RP-L15, MRPL15, rplO; large subunit ribosomal protein L15	Bacteria	Firmicutes	Clostridia	Eubacteriales	Clostridiaceae	Clostridium	unclassified Clostridium species
gene_4356769	0.0754769	1.97334	-4.69	7.86837e-05	0.0688949	0.107938		Bacteria	Firmicutes	Clostridia	Eubacteriales	Clostridiaceae	Clostridium	Clostridium saudiense
gene_1841366	0.169175	4.33556	-4.67	8.47112e-05	0.069184	0.109212	K02004 ABC.CD.P; putative ABC transport system permease protein	Bacteria
gene_2081003	0.000360355	0.0336553	-4.67	7.28565e-05	0.0668851	0.105625		Bacteria	Proteobacteria	Gammaproteobacteria	Enterobacterales	Enterobacteriaceae	unclassified Enterobacteriaceae genus	unclassified Enterobacteriaceae species
gene_2389618	0.000703787	0.0420275	-4.66	1.89741e-05	0.0426567	0.0795029		Bacteria
gene_2275051	0.0838185	2.13704	-4.66	0.000133833	0.0786419	0.109971	K03703 uvrC; excinuclease ABC subunit C	Bacteria	Firmicutes	Clostridia	Eubacteriales	Clostridiaceae	Clostridium	Clostridium saudiense
gene_229526	0.0710101	1.81585	-4.66	8.37989e-05	0.069184	0.109073	K10822 E7.4.2.2; nonpolar-amino-acid-transporting ATPase [EC:7.4.2.2]	Bacteria	Firmicutes	Clostridia	Eubacteriales	Clostridiaceae	Clostridium	unclassified Clostridium species
gene_3510701	0	0.0241762	-4.65	4.0696e-05	0.0506405	0.0795068		Bacteria
gene_3772280	0.361615	9.0625	-4.64	1.98052e-07	0.00271753	0.0105831		Bacteria	Bacteroidetes	Bacteroidia	Bacteroidales	Prevotellaceae	Prevotella	Prevotella buccalis
gene_1021992	0.654878	16.2626	-4.63	6.80227e-06	0.0270411	0.0509052		Bacteria
gene_4181923	0.865175	21.4213	-4.63	1.8316e-09	0.000250709	0.000437679	K06223 dam; DNA adenine methylase [EC:2.1.1.72]	Bacteria	Bacteroidetes	Bacteroidia	Bacteroidales	Bacteroidaceae	Bacteroides	Bacteroides fragilis
gene_2046816	0.0395942	1.00447	-4.63	0.000118907	0.0773201	0.109971		Bacteria	Firmicutes	Clostridia	Eubacteriales	Clostridiaceae	Clostridium	Clostridium sp. CAG:265
gene_964607	0	0.0238381	-4.63	4.0696e-05	0.0506405	0.0795068		Bacteria	Firmicutes	Bacilli	Bacillales	Bacillaceae	Lysinibacillus	Lysinibacillus fusiformis
gene_4181920	1.70271	41.2961	-4.6	1.61831e-11	1.10757e-05	0.000437679		Bacteria
gene_3318565	0.117483	2.84985	-4.59	8.47112e-05	0.069184	0.109212	K17318 K17318, lplA; putative aldouronate transport system substrate-binding protein	Bacteria	Fusobacteria	Fusobacteriia	Fusobacteriales	Fusobacteriaceae	Fusobacterium	Fusobacterium mortiferum
gene_2046845	0.207907	5.00054	-4.58	0.000188056	0.0788634	0.109971		Bacteria
gene_2438795	0.16414	3.94519	-4.58	8.47112e-05	0.069184	0.109212		Bacteria	Fusobacteria	Fusobacteriia	Fusobacteriales	Fusobacteriaceae	Fusobacterium	Fusobacterium ulcerans
gene_4181921	1.07838	25.6383	-4.57	1.02781e-08	0.000669934	0.000440094		Bacteria
gene_109415	0	0.0227997	-4.57	0.000186362	0.0786419	0.109971		Bacteria
gene_4181922	1.88865	44.7327	-4.57	7.92739e-11	2.71275e-05	0.000437679		Bacteria	Bacteroidetes	Bacteroidia	Bacteroidales	unclassified Bacteroidales family	unclassified Bacteroidales genus	unclassified Bacteroidales species
gene_3772282	1.25955	29.8921	-4.57	4.09841e-10	8.01413e-05	0.000437679		Bacteria	Bacteroidetes	Bacteroidia	Bacteroidales	Prevotellaceae	Prevotella	Prevotella buccalis
gene_1517465	0.112849	2.69734	-4.57	6.19473e-05	0.0624858	0.096482	K01872 AARS, alaS; alanyl-tRNA synthetase [EC:6.1.1.7]	Bacteria	Firmicutes	Clostridia	Eubacteriales	Clostridiaceae	Clostridium	unclassified Clostridium species
gene_2709332	0.100817	2.41288	-4.57	0.000101646	0.0740066	0.109971	K12573 rnr, vacB; ribonuclease R [EC:3.1.13.1]	Bacteria	Firmicutes	Clostridia	Eubacteriales	Clostridiaceae	Clostridium	Clostridium saudiense
gene_3100327	0.0858047	2.05678	-4.57	0.000228998	0.0873399	0.119021	K02111 ATPF1A, atpA; F-type H+/Na+-transporting ATPase subunit alpha [EC:7.1.2.2 7.2.2.1]	Bacteria	Firmicutes	Clostridia	Eubacteriales	Clostridiaceae	Clostridium	unclassified Clostridium species
gene_1008952	0	0.0227256	-4.57	0.000186362	0.0786419	0.109971		Bacteria	Firmicutes	Clostridia	Eubacteriales	Lachnospiraceae	Roseburia	Roseburia intestinalis
gene_1761430	0	0.0226042	-4.56	0.000186362	0.0786419	0.109971		Bacteria	Actinobacteria	Coriobacteriia	Coriobacteriales	Coriobacteriaceae	Collinsella	unclassified Collinsella species
gene_1266718	0.00308451	0.095266	-4.56	2.4021e-05	0.0468197	0.0795068		Bacteria	Firmicutes	Erysipelotrichia	Erysipelotrichales	Erysipelotrichaceae	Holdemanella	Holdemanella biformis
gene_4181924	1.59433	37.4805	-4.55	2.71675e-09	0.000338062	0.000437679		Bacteria	Bacteroidetes	Bacteroidia	Bacteroidales	Prevotellaceae	Prevotella	Prevotella buccalis
gene_3224584	0.0103065	0.263259	-4.55	0.000220342	0.0858633	0.114476		Bacteria	Firmicutes	Clostridia	Eubacteriales	Oscillospiraceae	Faecalibacterium	Faecalibacterium prausnitzii
gene_1289839	0.232951	5.48323	-4.55	8.47112e-05	0.069184	0.109212		Bacteria	Fusobacteria	Fusobacteriia	Fusobacteriales	Fusobacteriaceae	Fusobacterium	Fusobacterium nucleatum
gene_1958059	0.0625626	1.47198	-4.53	2.49814e-05	0.0476828	0.0795068	K00763 pncB, NAPRT1; nicotinate phosphoribosyltransferase [EC:6.3.4.21]	Bacteria	Firmicutes	Clostridia	Eubacteriales	Clostridiaceae	Clostridium	unclassified Clostridium species
gene_3506912	0	0.0218005	-4.51	4.0696e-05	0.0506405	0.0795068		Bacteria
gene_4300007	1.31953	29.9956	-4.51	6.28157e-06	0.0258298	0.0509052		Bacteria	Bacteroidetes	Bacteroidia	Bacteroidales	Prevotellaceae	Prevotella	Hallella seregens
gene_2992518	0.618192	14.0687	-4.51	2.64098e-05	0.0486849	0.0795068		Bacteria	Bacteroidetes	Bacteroidia	Bacteroidales	Prevotellaceae	Prevotella	Prevotella sp. CAG:1092
gene_3318611	0.0882797	2.03355	-4.51	8.47112e-05	0.069184	0.109212	K02493 hemK, prmC, HEMK; release factor glutamine methyltransferase [EC:2.1.1.297]	Bacteria	Fusobacteria	Fusobacteriia	Fusobacteriales	Fusobacteriaceae	Fusobacterium	unclassified Fusobacterium species
gene_2540051	0.0131396	0.32002	-4.5	0.000251999	0.0915912	0.131732		Bacteria
gene_3320746	0	0.0216835	-4.5	4.0696e-05	0.0506405	0.0795068		Bacteria
gene_2386907	0.102028	2.32108	-4.49	0.00024567	0.0904348	0.12828		Bacteria	Firmicutes	Clostridia	Eubacteriales	Clostridiaceae	Clostridium	unclassified Clostridium species
gene_4323902	0.0389503	0.89643	-4.49	0.000196536	0.0805201	0.109971	K07258 dacC, dacA, dacD; serine-type D-Ala-D-Ala carboxypeptidase (penicillin-binding protein 5/6) [EC:3.4.16.4]	Bacteria	Firmicutes	Clostridia	Eubacteriales	Clostridiaceae	Clostridium	unclassified Clostridium species
gene_3960002	0	0.0212307	-4.47	4.0696e-05	0.0506405	0.0795068		Bacteria
gene_4181919	1.11853	24.7743	-4.47	7.92739e-11	2.71275e-05	0.000437679		Bacteria	Bacteroidetes	Bacteroidia	Bacteroidales	Bacteroidaceae	Bacteroides	Bacteroides fragilis
gene_76243	0.984628	21.7939	-4.47	9.34591e-08	0.00157934	0.00401914		Bacteria	Bacteroidetes	Bacteroidia	Bacteroidales	Prevotellaceae	Prevotella	Prevotella melaninogenica
gene_4247078	0.0607607	1.36507	-4.47	2.18166e-05	0.0456415	0.0795068	K04759 feoB; ferrous iron transport protein B	Bacteria	Firmicutes	Clostridia	Eubacteriales	Clostridiaceae	Clostridium	Clostridium saudiense
gene_3962995	0.00153199	0.0550635	-4.47	2.12021e-05	0.0452046	0.0795068		Bacteria	Firmicutes	Erysipelotrichia	Erysipelotrichales	Erysipelotrichaceae	Holdemanella	Holdemanella biformis
gene_4181911	0.802319	17.7317	-4.46	1.83084e-06	0.0123896	0.0304717		Bacteria	Bacteroidetes	Bacteroidia	Bacteroidales	Bacteroidaceae	Bacteroides	Bacteroides eggerthii CAG:109
gene_4181908	0.712049	15.7065	-4.46	3.34833e-07	0.00402034	0.0133068		Bacteria	Bacteroidetes	Bacteroidia	Bacteroidales	Bacteroidaceae	Bacteroides	Bacteroides sp. CAG:1060
gene_154365	0.0780887	1.74301	-4.46	0.000284256	0.09674	0.145572		Bacteria	Firmicutes	Clostridia	Eubacteriales	Clostridiaceae	Clostridium	Clostridium saudiense
gene_1369947	0.00321115	0.0917192	-4.46	1.49957e-05	0.0378709	0.0754583	K21471 cwlO; peptidoglycan DL-endopeptidase CwlO [EC:3.4.-.-]	Bacteria	Firmicutes	Clostridia	Eubacteriales	Peptostreptococcaceae	Romboutsia	[Clostridium] dakarense
gene_4539155	0.0103185	0.244782	-4.44	9.56939e-05	0.072668	0.109959		Bacteria	Firmicutes	Erysipelotrichia	Erysipelotrichales	Erysipelotrichaceae	unclassified Erysipelotrichaceae genus	unclassified Erysipelotrichaceae species
gene_3772283	0.301805	6.49721	-4.42	1.98052e-07	0.00271753	0.0105831		Bacteria
gene_4181909	1.18742	25.362	-4.42	8.10292e-08	0.00153293	0.00316798	K22162 fpoF; F420H2 dehydrogenase subunit F [EC:1.5.7.2 1.5.98.3]	Bacteria	Bacteroidetes	Bacteroidia	Bacteroidales	unclassified Bacteroidales family	Phocaeicola	Phocaeicola sartorii
gene_1074852	0.0585271	1.27312	-4.42	6.28347e-05	0.062688	0.0975227		Bacteria	Firmicutes	Clostridia	Eubacteriales	Clostridiaceae	Clostridium	Clostridium sp. CAG:265
gene_2430080	0.123387	2.64264	-4.41	6.33993e-05	0.0630216	0.098158		Bacteria	Bacteroidetes	Bacteroidia	Bacteroidales	Prevotellaceae	Prevotella	Prevotella sp. CAG:386
gene_1831179	0.00910213	0.213461	-4.41	6.48496e-05	0.0637805	0.0996869		Bacteria	Firmicutes	Erysipelotrichia	Erysipelotrichales	Erysipelotrichaceae	Holdemanella	Holdemanella biformis
gene_302815	0.0261467	0.57298	-4.4	0.000221275	0.0859909	0.114947	K10822 E7.4.2.2; nonpolar-amino-acid-transporting ATPase [EC:7.4.2.2]	Bacteria
gene_2270501	0.0730307	1.55898	-4.4	0.000168692	0.0786419	0.109971	K01220 E3.2.1.85, lacG; 6-phospho-beta-galactosidase [EC:3.2.1.85]	Bacteria	Firmicutes	Clostridia	Eubacteriales	Clostridiaceae	Clostridium	Clostridium acetobutylicum
gene_4359099	0.000331465	0.0271154	-4.4	1.5997e-05	0.0392413	0.0773405	K09904 K09904; uncharacterized protein	Bacteria	Proteobacteria	Gammaproteobacteria	Pasteurellales	Pasteurellaceae	Haemophilus	unclassified Haemophilus species
gene_4337313	0.00207255	0.063278	-4.39	4.83803e-06	0.022679	0.0509052		Bacteria	Firmicutes	Clostridia	Eubacteriales	Oscillospiraceae	Faecalibacterium	Faecalibacterium prausnitzii
gene_3640085	0	0.0197879	-4.38	0.000186362	0.0786419	0.109971		Bacteria	Firmicutes	Clostridia	Eubacteriales	Lachnospiraceae	Lachnoclostridium	[Clostridium] methoxybenzovorans
gene_1990494	0.00188502	0.0581177	-4.36	3.81542e-06	0.0197823	0.0507594		Bacteria
gene_4411868	0.0945152	1.95554	-4.36	0.000131352	0.0786419	0.109971	K10844 ERCC2, XPD; DNA excision repair protein ERCC-2 [EC:3.6.4.12]	Bacteria	Firmicutes	Clostridia	Eubacteriales	Clostridiaceae	Clostridium	Clostridium saudiense
gene_4181351	0	0.019534	-4.36	0.000186362	0.0786419	0.109971	K08281 pncA; nicotinamidase/pyrazinamidase [EC:3.5.1.19 3.5.1.-]	Bacteria	Firmicutes	Clostridia	Eubacteriales	Lachnospiraceae	Sellimonas	Sellimonas intestinalis
gene_2311707	0.00155559	0.0510932	-4.35	8.98513e-05	0.0708758	0.109735		Bacteria
gene_2386951	0.103285	2.12544	-4.35	0.00014724	0.0786419	0.109971		Bacteria	Firmicutes	Clostridia	Eubacteriales	Clostridiaceae	Clostridium	unclassified Clostridium species
gene_3639380	0.182173	3.71925	-4.34	0.000256481	0.0924908	0.13409		Bacteria	Bacteroidetes	Bacteroidia	Bacteroidales	Prevotellaceae	Prevotella	Prevotella copri CAG:164
gene_64069	0.332418	6.63632	-4.32	0.000215343	0.0847122	0.112044		Bacteria	Bacteroidetes	Bacteroidia	Bacteroidales	Prevotellaceae	Prevotella	Prevotella sp. CAG:604
gene_3691333	0.0597946	1.2167	-4.32	0.000275698	0.095369	0.142761	K04487 iscS, NFS1; cysteine desulfurase [EC:2.8.1.7]	Bacteria	Firmicutes	Clostridia	Eubacteriales	Clostridiaceae	Clostridium	unclassified Clostridium species
gene_4433949	0.204755	4.09451	-4.32	8.47112e-05	0.069184	0.109212	K03655 recG; ATP-dependent DNA helicase RecG [EC:3.6.4.12]	Bacteria	Fusobacteria	Fusobacteriia	Fusobacteriales	Fusobacteriaceae	Fusobacterium	Fusobacterium ulcerans
gene_4199421	0.0745027	1.49858	-4.31	7.97657e-05	0.069028	0.108236		Bacteria	Bacteroidetes	Bacteroidia	Bacteroidales	unclassified Bacteroidales family	Phocaeicola	unclassified Phocaeicola species
gene_618942	0.0217057	0.449169	-4.31	0.000221275	0.0859909	0.114947	K07491 K07491; putative transposase	Bacteria	Firmicutes	Clostridia	Eubacteriales	Clostridiaceae	Clostridium	Clostridium sartagoforme
gene_64538	0.0193912	0.403817	-4.31	0.000143847	0.0786419	0.109971	K02003 ABC.CD.A; putative ABC transport system ATP-binding protein	Bacteria	Firmicutes	Clostridia	Eubacteriales	Eubacteriaceae	Eubacterium	Eubacterium eligens CAG:72
gene_2464804	0.0156201	0.327311	-4.3	0.000109328	0.0747332	0.109971		Bacteria	Bacteroidetes	Bacteroidia	Bacteroidales	Prevotellaceae	Prevotella	Prevotella histicola
gene_1021993	1.14434	22.4253	-4.29	4.82834e-05	0.0553519	0.0795068		Bacteria
gene_2046818	0.0443327	0.884902	-4.29	0.000288103	0.0976126	0.146579	K01918 panC; pantoate--beta-alanine ligase [EC:6.3.2.1]	Bacteria	Firmicutes	Clostridia	Eubacteriales	Clostridiaceae	Clostridium	Clostridium sp. CAG:265
gene_1958000	0.0163336	0.338017	-4.29	4.54021e-05	0.0536059	0.0795068	K08309 slt; soluble lytic murein transglycosylase [EC:4.2.2.-]	Bacteria	Firmicutes	Clostridia	Eubacteriales	Clostridiaceae	Clostridium	unclassified Clostridium species
gene_3508757	0.399033	7.75594	-4.28	5.62035e-06	0.0249307	0.0509052	K02040 pstS; phosphate transport system substrate-binding protein	Bacteria	Bacteroidetes	Bacteroidia	Bacteroidales	Prevotellaceae	Prevotella	Prevotella sp. CAG:604
gene_4199418	0.0946737	1.859	-4.28	1.80934e-05	0.0419055	0.0793066		Bacteria	Bacteroidetes	Bacteroidia	Bacteroidales	unclassified Bacteroidales family	Phocaeicola	Phocaeicola coprocola
gene_3316821	0.0990218	1.9407	-4.28	5.14737e-05	0.0568661	0.0819326	K04066 priA; primosomal protein N' (replication factor Y) (superfamily II helicase) [EC:3.6.4.-]	Bacteria	Firmicutes	Clostridia	Eubacteriales	Clostridiaceae	Clostridium	unclassified Clostridium species
gene_3426175	0.0121015	0.253774	-4.28	5.51876e-06	0.0246865	0.0509052	K01154 hsdS; type I restriction enzyme, S subunit [EC:3.1.21.3]	Bacteria	Proteobacteria	Alphaproteobacteria	Rhodobacterales	Rhodobacteraceae	Paracoccus	Paracoccus versutus
gene_1943769	0.102377	1.99449	-4.27	7.97657e-05	0.069028	0.108236		Bacteria	Bacteroidetes	Bacteroidia	Bacteroidales	Prevotellaceae	Prevotella	Prevotella shahii
gene_562169	1.28277	24.5384	-4.26	1.00434e-07	0.00163659	0.00455117	K07452 mcrB; 5-methylcytosine-specific restriction enzyme B [EC:3.1.21.-]	Bacteria	Bacteroidetes	Bacteroidia	Bacteroidales	Prevotellaceae	Prevotella	Prevotella bivia
gene_3935249	0	0.0181846	-4.26	0.000186362	0.0786419	0.109971		Bacteria	Bacteroidetes	Bacteroidia	Bacteroidales	Bacteroidaceae	Bacteroides	Bacteroides cellulosilyticus
gene_2516449	0.000680463	0.0312429	-4.26	7.73966e-05	0.0681841	0.107536	K08234 yaeR; glyoxylase I family protein	Bacteria	Firmicutes	Clostridia	Eubacteriales	Lachnospiraceae	Blautia	Blautia wexlerae
gene_930510	0.00232088	0.062296	-4.25	0.00028861	0.097615	0.1467		Bacteria
gene_753266	0.0737333	1.42267	-4.25	0.000279894	0.0959593	0.144235		Bacteria	Bacteroidetes	Bacteroidia	Bacteroidales	Prevotellaceae	Prevotella	Prevotella sp. CAG:604
gene_4095336	0.0220787	0.439325	-4.25	7.15073e-05	0.0663396	0.104882		Bacteria	Firmicutes	Clostridia	Eubacteriales	Clostridiaceae	Clostridium	Clostridium sp. CAG:7
gene_4157187	0.000359932	0.0246571	-4.24	7.50941e-05	0.0673721	0.106671		Bacteria	Firmicutes	Clostridia	Eubacteriales	Lachnospiraceae	Roseburia	Roseburia sp. CAG:471
gene_2464803	0.0188677	0.371069	-4.23	2.79639e-05	0.0498398	0.0795068		Bacteria	Bacteroidetes	Bacteroidia	Bacteroidales	unclassified Bacteroidales family	Phocaeicola	unclassified Phocaeicola species
gene_4634845	0.671736	12.5527	-4.22	5.66549e-06	0.0249899	0.0509052		Bacteria	Bacteroidetes	Bacteroidia	Bacteroidales	Prevotellaceae	Prevotella	Prevotella copri
gene_4333885	0.00371686	0.0866318	-4.22	9.09843e-05	0.0710434	0.109803		Bacteria	Firmicutes	Clostridia	Eubacteriales	Clostridiaceae	Clostridium	Clostridium perfringens
gene_1096265	0	0.0175401	-4.21	4.0696e-05	0.0506405	0.0795068		Bacteria	Proteobacteria	Alphaproteobacteria	Rhodospirillales	Acetobacteraceae	Acetobacter	Acetobacter malorum
gene_1542916	0.0157538	0.307636	-4.2	0.000181457	0.0786419	0.109971	K03205 virD4, lvhD4; type IV secretion system protein VirD4 [EC:7.4.2.8]	Bacteria	Firmicutes	Clostridia	Eubacteriales	Clostridiaceae	Clostridium	Clostridium sp. CAG:149
gene_2444398	0.00265395	0.0660982	-4.2	3.74625e-06	0.0196115	0.050642		Bacteria	Firmicutes	Clostridia	Eubacteriales	Oscillospiraceae	Faecalibacterium	Faecalibacterium prausnitzii
gene_2997703	0	0.0174241	-4.2	0.000186362	0.0786419	0.109971		Bacteria	Firmicutes	Clostridia	Eubacteriales	Oscillospiraceae	Ruminococcus	Ruminococcus sp. CAG:60
gene_2438806	0.180252	3.3129	-4.19	8.47112e-05	0.069184	0.109212		Bacteria	Fusobacteria	Fusobacteriia	Fusobacteriales	Fusobacteriaceae	Fusobacterium	Fusobacterium varium
gene_949258	0.00452908	0.098606	-4.17	9.82909e-05	0.0731001	0.109971	K06909 xtmB; phage terminase large subunit	Bacteria	Firmicutes	unclassified Firmicutes class	unclassified Firmicutes order	unclassified Firmicutes family	unclassified Firmicutes genus	Firmicutes bacterium M10-2
gene_294409	0	0.0168801	-4.16	0.000186362	0.0786419	0.109971		Bacteria	Firmicutes	Erysipelotrichia	Erysipelotrichales	Erysipelotrichaceae	unclassified Erysipelotrichaceae genus	unclassified Erysipelotrichaceae species
gene_3679350	0.0483969	0.877325	-4.15	1.36821e-05	0.0356959	0.0718695	K00099 dxr; 1-deoxy-D-xylulose-5-phosphate reductoisomerase [EC:1.1.1.267]	Bacteria	Firmicutes	Clostridia	Eubacteriales	Clostridiaceae	Clostridium	unclassified Clostridium species
gene_1898010	0	0.0166579	-4.14	1.92795e-06	0.0123896	0.031981		Bacteria	Firmicutes	Erysipelotrichia	Erysipelotrichales	Erysipelotrichaceae	Holdemanella	Holdemanella biformis
gene_780532	0	0.0165443	-4.13	0.000186362	0.0786419	0.109971		Bacteria	Firmicutes	Clostridia	Eubacteriales	Lachnospiraceae	unclassified Lachnospiraceae genus	Lachnospiraceae bacterium 2_1_46FAA
gene_4679931	1.45128	24.8674	-4.1	0.000232837	0.0879191	0.121126		Bacteria
gene_4270149	0	0.0161263	-4.1	4.0696e-05	0.0506405	0.0795068		Bacteria	Proteobacteria	Alphaproteobacteria	Rhodospirillales	Acetobacteraceae	Acetobacter	Acetobacter malorum
gene_1606205	0.0543988	0.934292	-4.08	9.59317e-05	0.072668	0.109962		Bacteria	Bacteroidetes	Bacteroidia	Bacteroidales	Tannerellaceae	Tannerella	Tannerella sp. 6_1_58FAA_CT1
gene_2011948	0.298871	5.03172	-4.07	8.47112e-05	0.069184	0.109212	K06926 K06926; uncharacterized protein	Bacteria	Bacteroidetes	Bacteroidia	Bacteroidales	unclassified Bacteroidales family	unclassified Bacteroidales genus	unclassified Bacteroidales species
gene_2627	0.00102706	0.0325172	-4.05	8.13899e-05	0.069184	0.108621		Bacteria
gene_3171996	0.37233	6.17253	-4.05	9.9139e-05	0.0735109	0.109971		Bacteria	Chlorobi	Chlorobia	Chlorobiales	Chlorobiaceae	Chlorobium	Chlorobium limicola
gene_382762	0.00938943	0.170531	-4.05	0.000264594	0.0938042	0.138083		Bacteria	Firmicutes	Clostridia	Eubacteriales	unclassified Eubacteriales family	unclassified Eubacteriales genus	unclassified Eubacteriales species
gene_4289515	0.163946	2.71492	-4.04	0.000276999	0.09563	0.143236	K07481 K07481; transposase, IS5 family	Bacteria	Firmicutes	Clostridia	Eubacteriales	Clostridiaceae	Clostridium	unclassified Clostridium species
gene_2491812	0.00770326	0.140309	-4.02	0.000153433	0.0786419	0.109971	K19424 epsF; glycosyltransferase EpsF [EC:2.4.-.-]	Bacteria	Firmicutes	Bacilli	Lactobacillales	Lactobacillaceae	Lactobacillus	Lactobacillus equicursoris
gene_110529	0	0.0151437	-4.01	0.000186362	0.0786419	0.109971		Bacteria
gene_3209580	0.00040976	0.0216331	-4	7.28565e-05	0.0668851	0.105625		Bacteria
gene_382760	0.00939678	0.165328	-4	1.64339e-05	0.0400261	0.0779541		Bacteria	Firmicutes	Clostridia	Eubacteriales	Lachnospiraceae	Blautia	Blautia sp. CAG:52
gene_3180849	0.00201816	0.0471405	-4	2.24073e-05	0.0456415	0.0795068		Bacteria	Firmicutes	Clostridia	Eubacteriales	Lachnospiraceae	Schaedlerella	Schaedlerella arabinosiphila
gene_2647319	0.167811	2.68762	-3.99	7.97657e-05	0.069028	0.108236		Bacteria	Bacteroidetes	Flavobacteriia	Flavobacteriales	Weeksellaceae	Epilithonimonas	Epilithonimonas caeni
gene_1016726	0.0276541	0.451258	-3.98	0.000281783	0.0962739	0.144839		Bacteria	Firmicutes	Clostridia	Eubacteriales	Lachnospiraceae	Blautia	Blautia wexlerae
gene_4172231	0	0.0144497	-3.95	0.000186362	0.0786419	0.109971		Bacteria
gene_41884	1.99285	30.916	-3.95	1.58504e-08	0.000768044	0.000875384		Bacteria	Bacteroidetes	Bacteroidia	Bacteroidales	Tannerellaceae	Parabacteroides	Parabacteroides goldsteinii
gene_1843404	0.301491	4.68769	-3.95	0.000100954	0.0738567	0.109971		Bacteria	Bacteroidetes	Bacteroidia	Bacteroidales	Prevotellaceae	Prevotella	Prevotella sp. CAG:732
gene_841996	0.00272707	0.0566061	-3.95	2.24073e-05	0.0456415	0.0795068		Bacteria	Firmicutes	Clostridia	Eubacteriales	Lachnospiraceae	Coprococcus	Coprococcus comes
gene_4039056	0.0106386	0.177105	-3.94	0.00025047	0.0913272	0.130909	K02016 ABC.FEV.S; iron complex transport system substrate-binding protein	Bacteria	Firmicutes	Clostridia	Eubacteriales	Clostridiaceae	Clostridium	Clostridium saudiense
gene_940703	0.00372934	0.0716887	-3.94	8.29953e-05	0.069184	0.108937		Bacteria	Firmicutes	Erysipelotrichia	Erysipelotrichales	Erysipelotrichaceae	Holdemanella	Holdemanella biformis
gene_4299985	0.844874	12.8721	-3.93	0.000258143	0.0925676	0.13494		Bacteria	Bacteroidetes	Bacteroidia	Bacteroidales	Prevotellaceae	Prevotella	Prevotella aurantiaca
gene_304233	0.741639	11.2827	-3.93	8.22033e-05	0.069184	0.108789		Bacteria	Bacteroidetes	Bacteroidia	Bacteroidales	Porphyromonadaceae	Porphyromonas	Porphyromonas levii
gene_2501286	0	0.0140851	-3.92	0.000186362	0.0786419	0.109971		Bacteria	Actinobacteria	Coriobacteriia	Coriobacteriales	Atopobiaceae	Lancefieldella	Lancefieldella parvula
gene_1822376	0.00644985	0.110889	-3.91	8.11043e-05	0.069184	0.108558		Bacteria	Firmicutes	Clostridia	Eubacteriales	Oscillospiraceae	Faecalibacterium	Faecalibacterium prausnitzii
gene_1683263	0.248159	3.72919	-3.9	7.79687e-05	0.0685087	0.107721		Bacteria	Bacteroidetes	Bacteroidia	Bacteroidales	unclassified Bacteroidales family	Phocaeicola	Phocaeicola dorei
gene_4273747	0.00510913	0.0894834	-3.89	0.00028861	0.097615	0.1467		Bacteria	Bacteroidetes	Bacteroidia	Bacteroidales	unclassified Bacteroidales family	unclassified Bacteroidales genus	unclassified Bacteroidales species
gene_97675	0.00519179	0.0905932	-3.89	0.000173257	0.0786419	0.109971		Bacteria	Firmicutes	Erysipelotrichia	Erysipelotrichales	Erysipelotrichaceae	Holdemanella	Holdemanella biformis
gene_562168	1.98962	29.2405	-3.88	3.5954e-07	0.0042063	0.0141295		Bacteria	Bacteroidetes	Bacteroidia	Bacteroidales	Prevotellaceae	Prevotella	Prevotella bivia
gene_1531244	0.00209624	0.0447281	-3.88	9.56939e-05	0.072668	0.109959		Bacteria	Bacteroidetes	Bacteroidia	Bacteroidales	Bacteroidaceae	Bacteroides	unclassified Bacteroides species
gene_1550937	0.00366256	0.0675782	-3.88	5.14334e-05	0.0568661	0.0818751	K07979 ytrA; GntR family transcriptional regulator	Bacteria	Firmicutes	Clostridia	Eubacteriales	Peptostreptococcaceae	Terrisporobacter	Terrisporobacter glycolicus
gene_1532490	2.41755	35.4388	-3.87	4.30008e-08	0.00103041	0.00172806		Bacteria	Chlamydiae	Chlamydiia	Chlamydiales	Chlamydiaceae	Chlamydia	Chlamydia trachomatis
gene_2389621	0.0030438	0.0578821	-3.86	0.000282279	0.0963308	0.144991		Bacteria
gene_1433519	0.683968	9.97694	-3.86	2.28221e-06	0.0138239	0.0375318		Bacteria	Bacteroidetes	Bacteroidia	Bacteroidales	Prevotellaceae	Prevotella	Prevotella sp. CAG:732
gene_3993833	0	0.0134538	-3.85	0.000186362	0.0786419	0.109971		Bacteria
gene_3197646	0.20417	2.93324	-3.84	2.57123e-05	0.0481463	0.0795068		Bacteria
gene_4147529	0.225716	3.23888	-3.84	7.97657e-05	0.069028	0.108236		Bacteria	Bacteroidetes	Bacteroidia	Bacteroidales	Prevotellaceae	Prevotella	Prevotella ruminicola
gene_2464809	0.0122593	0.18849	-3.84	0.000106692	0.0745918	0.109971		Bacteria	Bacteroidetes	Bacteroidia	Bacteroidales	Prevotellaceae	Paraprevotella	Paraprevotella clara
gene_2023197	0.0281872	0.416594	-3.84	0.000207557	0.0828048	0.109971		Bacteria	Firmicutes	Clostridia	Eubacteriales	Clostridiaceae	Clostridium	Clostridium sp. CAG:217
gene_115012	0.00629954	0.103605	-3.84	5.80944e-05	0.0605682	0.0914652	K23675 fmnP, ribU; riboflavin transporter	Bacteria	Firmicutes	Clostridia	Eubacteriales	Oscillospiraceae	Faecalibacterium	Faecalibacterium prausnitzii
gene_4686393	0.00307479	0.0574677	-3.84	0.000284884	0.0968576	0.145748		Bacteria	Firmicutes	Clostridia	Eubacteriales	Oscillospiraceae	unclassified Oscillospiraceae genus	[Clostridium] methylpentosum
gene_57045	1.46034	20.8827	-3.84	4.38667e-06	0.0213682	0.0509052		Bacteria	Proteobacteria	Gammaproteobacteria	Alteromonadales	Ferrimonadaceae	Ferrimonas	Ferrimonas balearica
gene_1858348	1.92629	27.3367	-3.83	5.73767e-08	0.00124662	0.00201407		Bacteria	Bacteroidetes	Bacteroidia	Bacteroidales	unclassified Bacteroidales family	unclassified Bacteroidales genus	unclassified Bacteroidales species
gene_4485246	0.691876	9.88654	-3.83	0.000248161	0.0909212	0.129652		Bacteria	Firmicutes	Clostridia	Eubacteriales	Oscillospiraceae	Faecalibacterium	Faecalibacterium prausnitzii
gene_3508752	1.66698	23.5667	-3.82	0.000127197	0.0786419	0.109971	K04085 tusA, sirA; tRNA 2-thiouridine synthesizing protein A [EC:2.8.1.-]	Bacteria	Bacteroidetes	Bacteroidia	Bacteroidales	Prevotellaceae	Prevotella	Prevotella sp. CAG:604
gene_3702447	0.00327673	0.0595946	-3.82	0.000130684	0.0786419	0.109971	K02773 gatA, sgcA; galactitol PTS system EIIA component [EC:2.7.1.200]	Bacteria	Firmicutes	Erysipelotrichia	Erysipelotrichales	Erysipelotrichaceae	Dielma	Dielma fastidiosa
gene_4372113	0.338952	4.7755	-3.81	2.59213e-05	0.0484712	0.0795068	K01447 xlyAB; N-acetylmuramoyl-L-alanine amidase [EC:3.5.1.28]	Bacteria	Bacteroidetes	Bacteroidia	Bacteroidales	Prevotellaceae	Prevotella	unclassified Prevotella species
gene_2044478	0.0153183	0.225908	-3.8	0.000101994	0.0740796	0.109971		Bacteria	Firmicutes	Clostridia	Eubacteriales	Clostridiaceae	Clostridium	Clostridium bolteae CAG:59
gene_1634522	0.0143223	0.210232	-3.79	0.000103686	0.0743273	0.109971		Bacteria	Proteobacteria	Betaproteobacteria	Burkholderiales	Sutterellaceae	Parasutterella	Parasutterella excrementihominis
gene_4181914	0.965369	13.23	-3.78	9.0614e-08	0.0015504	0.00381213		Bacteria	Bacteroidetes	Bacteroidia	Bacteroidales	Prevotellaceae	Prevotella	Prevotella bryantii
gene_1858347	0.322812	4.45267	-3.78	5.14423e-06	0.0234713	0.0509052		Bacteria	Bacteroidetes	Bacteroidia	Bacteroidales	Bacteroidaceae	Bacteroides	unclassified Bacteroides species
gene_1858350	0.117185	1.61713	-3.78	2.30342e-05	0.0459608	0.0795068		Bacteria	Bacteroidetes	Bacteroidia	Bacteroidales	unclassified Bacteroidales family	Phocaeicola	Phocaeicola massiliensis
gene_1925659	0.417384	5.76111	-3.78	0.000127362	0.0786419	0.109971		Bacteria	Firmicutes	Clostridia	Eubacteriales	Clostridiaceae	Clostridium	Clostridium sp. CAG:221
gene_3182863	0	0.0127429	-3.78	0.000186362	0.0786419	0.109971	K02503 HINT1, hinT, hit; histidine triad (HIT) family protein	Bacteria	Firmicutes	Clostridia	Eubacteriales	Lachnospiraceae	Dorea	Dorea sp. CAG:317
gene_57042	0.965076	13.2928	-3.78	2.0449e-07	0.00271753	0.0106943		Bacteria	Proteobacteria	Gammaproteobacteria	Alteromonadales	Pseudoalteromonadaceae	Pseudoalteromonas	unclassified Pseudoalteromonas species
gene_4299986	0.645283	8.77586	-3.76	0.000253106	0.0917993	0.132322		Bacteria	Bacteroidetes	Bacteroidia	Bacteroidales	Prevotellaceae	Prevotella	Hallella seregens
gene_901724	0.0187177	0.266008	-3.76	6.12844e-06	0.02542	0.0509052	K17249 pglH; GalNAc-alpha-(1->4)-GalNAc-alpha-(1->3)-diNAcBac-PP-undecaprenol alpha-1,4-N-acetyl-D-galactosaminyltransferase [EC:2.4.1.292]	Bacteria	Firmicutes	unclassified Firmicutes class	unclassified Firmicutes order	unclassified Firmicutes family	unclassified Firmicutes genus	Firmicutes bacterium CAG:24
gene_1256742	0.00439118	0.0722054	-3.76	0.000267664	0.0942571	0.139479		Bacteria	Firmicutes	Clostridia	Eubacteriales	Lachnospiraceae	Coprococcus	Coprococcus comes
gene_4372110	1.19417	16.0821	-3.75	7.541e-06	0.0281076	0.0509052		Bacteria
gene_580162	0.00867661	0.129644	-3.75	0.000290852	0.0979988	0.147201		Bacteria
gene_57044	0.479	6.39266	-3.74	2.30342e-05	0.0459608	0.0795068		Bacteria	Spirochaetes	Spirochaetia	Leptospirales	Leptospiraceae	Leptospira	Leptospira meyeri
gene_1416611	0.0326639	0.445418	-3.73	8.22033e-05	0.069184	0.108789		Bacteria	Bacteroidetes	Bacteroidia	Bacteroidales	Bacteroidaceae	Bacteroides	unclassified Bacteroides species
gene_4348626	0	0.0122964	-3.73	0.000186362	0.0786419	0.109971		Bacteria	Firmicutes	Clostridia	Eubacteriales	Lachnospiraceae	Roseburia	Roseburia sp. CAG:100
gene_3936994	1.45421	19.1741	-3.72	7.16522e-06	0.0276933	0.0509052		Bacteria
gene_579125	1.06761	14.0427	-3.72	0.000106692	0.0745918	0.109971		Bacteria	Bacteroidetes	Bacteroidia	Bacteroidales	unclassified Bacteroidales family	Phocaeicola	Phocaeicola dorei
gene_3321436	0.029692	0.402486	-3.72	0.000136867	0.0786419	0.109971	K03612 rnfG; Na+-translocating ferredoxin:NAD+ oxidoreductase subunit G	Bacteria	Firmicutes	Clostridia	Eubacteriales	Peptostreptococcaceae	Paeniclostridium	Paeniclostridium sordellii
gene_3337999	0.00857428	0.125093	-3.72	5.91281e-06	0.0251049	0.0509052		Bacteria	Firmicutes	Erysipelotrichia	Erysipelotrichales	Erysipelotrichaceae	Holdemanella	Holdemanella biformis
gene_4544134	0.00388184	0.0633975	-3.72	9.9139e-05	0.0735109	0.109971		Bacteria	Firmicutes	Clostridia	Eubacteriales	Oscillospiraceae	Faecalibacterium	Faecalibacterium prausnitzii
gene_2248927	2.38562	31.2817	-3.71	5.21366e-08	0.00118941	0.00185808	K07133 K07133; uncharacterized protein	Bacteria	Bacteroidetes	Bacteroidia	Bacteroidales	Tannerellaceae	Parabacteroides	unclassified Parabacteroides species
gene_3337661	0.267411	3.50718	-3.71	2.57123e-05	0.0481463	0.0795068		Bacteria	Bacteroidetes	Bacteroidia	Bacteroidales	Prevotellaceae	Prevotella	Prevotella oris
gene_4155471	0.0850775	1.12855	-3.71	9.30922e-05	0.0719389	0.109896		Bacteria	Bacteroidetes	Bacteroidia	Bacteroidales	unclassified Bacteroidales family	unclassified Bacteroidales genus	unclassified Bacteroidales species
gene_2438541	0.0349283	0.468362	-3.71	0.000122534	0.0781565	0.109971		Bacteria	Firmicutes	Erysipelotrichia	Erysipelotrichales	Erysipelotrichaceae	Holdemanella	Holdemanella biformis
gene_2389617	0.0003232	0.0163562	-3.71	7.0682e-05	0.0659954	0.104382		Bacteria	Firmicutes	Clostridia	Eubacteriales	Clostridiaceae	Clostridium	Clostridium sp. CAG:62
gene_1858346	2.06459	26.894	-3.7	1.97142e-05	0.0434055	0.0795068		Bacteria	Bacteroidetes	Bacteroidia	Bacteroidales	Prevotellaceae	Prevotella	Prevotella buccae
gene_3171991	1.71773	22.4118	-3.7	2.10981e-05	0.0451516	0.0795068		Bacteria	Bacteroidetes	Bacteroidia	Marinilabiliales	Marinilabiliaceae	Marinilabilia	Marinilabilia salmonicolor
gene_3264111	0.00562941	0.0854106	-3.7	1.13671e-05	0.0325506	0.0622775		Bacteria	Firmicutes	Clostridia	Eubacteriales	Lachnospiraceae	Enterocloster	Enterocloster asparagiformis
gene_3550391	0.00197459	0.0376757	-3.7	1.8657e-05	0.0424002	0.0794677		Bacteria	Firmicutes	Negativicutes	Veillonellales	Veillonellaceae	Veillonella	Veillonella atypica
gene_894368	0	0.0118796	-3.69	0.000186362	0.0786419	0.109971		Bacteria
gene_1858352	3.80905	49.226	-3.69	6.61161e-08	0.00135074	0.00235969		Bacteria	Bacteroidetes	Bacteroidia	Bacteroidales	Porphyromonadaceae	Porphyromonas	Porphyromonas gingivalis
gene_3171993	2.15869	27.7966	-3.69	1.4987e-06	0.0109443	0.0257659		Bacteria	Bacteroidetes	Bacteroidia	Bacteroidales	Prevotellaceae	Prevotella	Prevotella oulorum
gene_1858353	1.00623	13.0016	-3.69	8.69031e-05	0.0699574	0.109484	K02238 comEC; competence protein ComEC	Bacteria	Bacteroidetes	Bacteroidia	Bacteroidales	unclassified Bacteroidales family	unclassified Bacteroidales genus	unclassified Bacteroidales species
gene_4300014	0.752737	9.74182	-3.69	2.64098e-05	0.0486849	0.0795068		Bacteria	Bacteroidetes	Bacteroidia	Bacteroidales	Prevotellaceae	Prevotella	Prevotella sp. CAG:474
gene_2494114	0.0219758	0.29406	-3.68	0.00018914	0.0791412	0.109971		Bacteria	Firmicutes	Clostridia	Eubacteriales	Clostridiaceae	Clostridium	Clostridium thermobutyricum
gene_3520402	0.000402477	0.0169153	-3.68	8.7376e-07	0.00806375	0.0236878		Bacteria	Firmicutes	Clostridia	Eubacteriales	Oscillospiraceae	Faecalibacterium	unclassified Faecalibacterium species
gene_2248926	1.44045	18.3847	-3.67	1.08709e-07	0.00171034	0.00521815		Bacteria	Bacteroidetes	Bacteroidia	Bacteroidales	Prevotellaceae	Prevotella	Prevotella sp. CAG:732
gene_561330	0.73843	9.40802	-3.67	0.000120499	0.0776181	0.109971		Bacteria	Bacteroidetes	Bacteroidia	Bacteroidales	Prevotellaceae	Prevotella	Prevotella conceptionensis
gene_4027253	0.00517616	0.0778315	-3.67	0.000117609	0.0769424	0.109971		Bacteria	Firmicutes	Clostridia	Eubacteriales	Lachnospiraceae	Blautia	Blautia wexlerae
gene_1630955	0	0.0116461	-3.66	4.0696e-05	0.0506405	0.0795068		Bacteria
gene_3792469	0.00534746	0.0794057	-3.66	5.80944e-05	0.0605682	0.0914652		Bacteria	Firmicutes	Clostridia	Eubacteriales	Oscillospiraceae	Faecalibacterium	unclassified Faecalibacterium species
gene_3473763	0.00383345	0.0597019	-3.65	1.92373e-05	0.0428859	0.0795068		Bacteria	Firmicutes	Bacilli	Lactobacillales	Streptococcaceae	Streptococcus	Streptococcus iniae
gene_3685313	0	0.0114511	-3.64	0.000186362	0.0786419	0.109971		Bacteria
gene_1605767	2.23988	27.8749	-3.64	1.55639e-05	0.0388757	0.076611		Bacteria	Bacteroidetes	Bacteroidia	Bacteroidales	Bacteroidaceae	Bacteroides	Bacteroides uniformis
gene_1014967	0.459389	5.71274	-3.63	8.22033e-05	0.069184	0.108789		Bacteria	Bacteroidetes	Bacteroidia	Bacteroidales	Porphyromonadaceae	Porphyromonas	Porphyromonas gulae
gene_4594730	2.98909	36.6565	-3.62	3.48679e-06	0.0187165	0.0498472		Bacteria	Bacteroidetes	Bacteroidia	Bacteroidales	Bacteroidaceae	Bacteroides	Bacteroides fragilis
gene_2474425	0.317874	3.91185	-3.62	8.47112e-05	0.069184	0.109212	K01869 LARS, leuS; leucyl-tRNA synthetase [EC:6.1.1.4]	Bacteria	Fusobacteria	Fusobacteriia	Fusobacteriales	Fusobacteriaceae	Fusobacterium	Fusobacterium varium
gene_4596399	0.0530645	0.65726	-3.61	8.40456e-05	0.069184	0.109112	K03484 scrR; LacI family transcriptional regulator, sucrose operon repressor	Bacteria	Firmicutes	Clostridia	Eubacteriales	Clostridiaceae	Clostridium	Clostridium sp. CAG:221
gene_1025912	0.000398289	0.0159389	-3.6	3.58384e-06	0.0190138	0.0502137		Bacteria
gene_4594729	4.36849	52.916	-3.6	8.17533e-08	0.00153293	0.0032135	K20484 nisC, spaC, epiC; lantibiotic biosynthesis protein	Bacteria	Bacteroidetes	Bacteroidia	Bacteroidales	Prevotellaceae	Prevotella	Prevotella sp. CAG:924
gene_4090945	0.565707	6.81148	-3.59	0.000109359	0.0747332	0.109971		Bacteria
gene_364761	1.84681	22.1533	-3.58	4.36181e-05	0.0529942	0.0795068		Bacteria	Bacteroidetes	Bacteroidia	Bacteroidales	Bacteroidaceae	Bacteroides	Bacteroides sp. CAG:927
gene_2948283	0.21166	2.55054	-3.58	0.000163121	0.0786419	0.109971		Bacteria	Bacteroidetes	Bacteroidia	Bacteroidales	Bacteroidaceae	Bacteroides	Bacteroides oleiciplenus
gene_2062199	0.135093	1.62746	-3.58	4.80702e-05	0.0552463	0.0795068	K06926 K06926; uncharacterized protein	Bacteria	Firmicutes	Clostridia	Eubacteriales	Oscillospiraceae	Faecalibacterium	Faecalibacterium prausnitzii
gene_737007	1.0669	12.6964	-3.57	4.52003e-06	0.0215829	0.0509052		Bacteria	Bacteroidetes	Bacteroidia	Bacteroidales	Prevotellaceae	Prevotella	Prevotella sp. CAG:474
gene_551522	0.836246	9.9726	-3.57	0.000201454	0.0817036	0.109971	K01730 ogl; oligogalacturonide lyase [EC:4.2.2.6]	Bacteria	Bacteroidetes	Bacteroidia	Bacteroidales	Prevotellaceae	Prevotella	Prevotella sp. CAG:604
gene_3988426	0.65225	7.74343	-3.57	4.51657e-05	0.0536059	0.0795068		Bacteria	Bacteroidetes	Bacteroidia	Bacteroidales	Prevotellaceae	Prevotella	Prevotella copri
gene_4024970	0.362489	4.33072	-3.57	2.21606e-05	0.0456415	0.0795068		Bacteria	Bacteroidetes	Bacteroidia	Bacteroidales	Prevotellaceae	Prevotella	Prevotella copri
gene_1532578	0.0461521	0.557667	-3.57	0.000112305	0.0755749	0.109971	K02406 fliC, hag; flagellin	Bacteria	Firmicutes	Clostridia	Eubacteriales	Lachnospiraceae	Roseburia	Roseburia sp. CAG:303
gene_382765	0.00856726	0.111912	-3.56	0.000116213	0.0765134	0.109971	K02821 ulaC, sgaA; ascorbate PTS system EIIA or EIIAB component [EC:2.7.1.194]	Bacteria	Firmicutes	Clostridia	Eubacteriales	Lachnospiraceae	Enterocloster	Enterocloster clostridioformis
gene_3426176	0.00430024	0.0613884	-3.56	0.00012086	0.0777407	0.109971		Bacteria	Firmicutes	Clostridia	Eubacteriales	Clostridiaceae	Clostridium	Clostridium sp. CAG:43
gene_4131601	0.00137235	0.0269341	-3.56	0.000282279	0.0963308	0.144991		Bacteria	Firmicutes	Clostridia	Eubacteriales	Lachnospiraceae	Catonella	Catonella morbi
gene_2059708	0	0.0107556	-3.56	8.87646e-06	0.0284545	0.0509052		Bacteria	Firmicutes	Clostridia	Eubacteriales	unclassified Eubacteriales family	unclassified Eubacteriales genus	unclassified Eubacteriales species
gene_939607	0.00698649	0.0926753	-3.55	8.22033e-05	0.069184	0.108789		Bacteria	Firmicutes	Clostridia	Eubacteriales	Lachnospiraceae	Anaerobutyricum	Anaerobutyricum hallii
gene_2957468	0.00296044	0.0453026	-3.55	9.82909e-05	0.0731001	0.109971		Bacteria	Proteobacteria	Gammaproteobacteria	Enterobacterales	Enterobacteriaceae	Enterobacter	Enterobacter cloacae
gene_4692031	1.35382	15.7262	-3.54	0.00010674	0.0745918	0.109971	K07316 mod; adenine-specific DNA-methyltransferase [EC:2.1.1.72]	Bacteria	Bacteroidetes	Bacteroidia	Bacteroidales	Prevotellaceae	Prevotella	Prevotella pectinovora
gene_1014969	0.710231	8.29395	-3.54	8.47112e-05	0.069184	0.109212	K00571 E2.1.1.72; site-specific DNA-methyltransferase (adenine-specific) [EC:2.1.1.72]	Bacteria	Bacteroidetes	Bacteroidia	Bacteroidales	Prevotellaceae	Prevotella	Prevotella sp. CAG:891
gene_765634	0.00476197	0.0658733	-3.54	5.47775e-05	0.0585357	0.0867252	K03088 rpoE; RNA polymerase sigma-70 factor, ECF subfamily	Bacteria	Firmicutes	Clostridia	Eubacteriales	unclassified Eubacteriales family	unclassified Eubacteriales genus	butyrate-producing bacterium SS3/4
gene_2055452	0.000747925	0.019307	-3.54	2.24073e-05	0.0456415	0.0795068	K08234 yaeR; glyoxylase I family protein	Bacteria	Firmicutes	Clostridia	Eubacteriales	Lachnospiraceae	Blautia	Blautia sp. CAG:37
gene_4026793	0.00533636	0.0720121	-3.53	0.000241114	0.0893356	0.125743		Bacteria
gene_444113	0	0.0105416	-3.53	0.000186362	0.0786419	0.109971	K19092 parE1_3_4; toxin ParE1/3/4	Bacteria	Actinobacteria	Coriobacteriia	Eggerthellales	Eggerthellaceae	Cryptobacterium	Cryptobacterium sp. CAG:338
gene_3706085	3.64978	42.1409	-3.53	7.72258e-05	0.0681841	0.107478		Bacteria	Firmicutes	Clostridia	Eubacteriales	Eubacteriaceae	Eubacterium	Eubacterium sp. CAG:841
gene_2432625	0.018411	0.223996	-3.53	1.29038e-05	0.0349246	0.0690954		Bacteria	Firmicutes	Clostridia	Eubacteriales	Oscillospiraceae	Faecalibacterium	unclassified Faecalibacterium species
gene_3776730	0	0.0105066	-3.52	0.000186362	0.0786419	0.109971		Bacteria
gene_3171992	0.982222	11.311	-3.52	0.000104116	0.0743273	0.109971		Bacteria	Bacteroidetes	Bacteroidia	Bacteroidales	Prevotellaceae	Prevotella	Prevotella oulorum
gene_4188186	0.0474645	0.55441	-3.52	0.000268859	0.0943382	0.140002	K03502 umuC; DNA polymerase V	Bacteria	Firmicutes	Erysipelotrichia	Erysipelotrichales	Erysipelotrichaceae	Holdemanella	Holdemanella biformis
gene_3321851	0.0103926	0.129811	-3.52	0.000122786	0.0782809	0.109971	K07076 K07076; uncharacterized protein	Bacteria	Firmicutes	Clostridia	Eubacteriales	Peptostreptococcaceae	Paraclostridium	Paraclostridium bifermentans
gene_1155930	0.0228043	0.269479	-3.51	1.76261e-05	0.0415944	0.0790676		Bacteria	Firmicutes	Clostridia	Eubacteriales	Eubacteriaceae	Eubacterium	Eubacterium sp. CAG:156
gene_1993782	0.00195586	0.0324583	-3.5	0.000236109	0.0885747	0.122945		Bacteria
gene_562167	1.58884	17.9428	-3.5	2.97176e-08	0.00103041	0.00172806		Bacteria	Bacteroidetes	Bacteroidia	Bacteroidales	Prevotellaceae	Prevotella	Prevotella copri
gene_3171995	0.52924	6.00797	-3.5	7.18231e-06	0.0276933	0.0509052		Bacteria	Bacteroidetes	Bacteroidia	Bacteroidales	Prevotellaceae	Prevotella	Prevotella copri
gene_3773858	0.00692222	0.0883066	-3.49	0.000120499	0.0776181	0.109971		Bacteria
gene_294408	0.0436058	0.498907	-3.49	4.93125e-05	0.0558765	0.0795068		Bacteria	Firmicutes	Erysipelotrichia	Erysipelotrichales	Erysipelotrichaceae	Erysipelatoclostridium	[Clostridium] saccharogumia
gene_2774140	0.00439294	0.0597252	-3.49	0.000224765	0.086762	0.116755		Bacteria	Firmicutes	Clostridia	Eubacteriales	Peptostreptococcaceae	Paeniclostridium	Paeniclostridium sordellii
gene_3772278	0.532689	5.95725	-3.48	1.41913e-06	0.0106731	0.0248295		Bacteria	Bacteroidetes	Bacteroidia	Bacteroidales	Bacteroidaceae	Bacteroides	Bacteroides eggerthii
gene_4400697	0.00494253	0.065314	-3.48	6.53975e-05	0.0639856	0.100224		Bacteria	Firmicutes	Clostridia	Eubacteriales	Lachnospiraceae	Enterocloster	Enterocloster asparagiformis
gene_978088	1.67708	18.5517	-3.47	5.9241e-06	0.0251049	0.0509052		Bacteria	Bacteroidetes	Bacteroidia	Bacteroidales	Bacteroidaceae	Bacteroides	Bacteroides uniformis CAG:3
gene_3373415	0.0650821	0.730906	-3.47	0.000273338	0.0952024	0.141857		Bacteria	Firmicutes	Clostridia	Eubacteriales	Peptostreptococcaceae	Paraclostridium	Paraclostridium benzoelyticum
gene_2794041	0.00889968	0.109021	-3.47	0.000218033	0.0854648	0.113331		Bacteria	Firmicutes	Clostridia	Eubacteriales	Peptostreptococcaceae	Paeniclostridium	Paeniclostridium sordellii
gene_3834965	3.87885	42.8332	-3.46	9.3809e-05	0.0719762	0.109919		Bacteria	Bacteroidetes	Bacteroidia	Bacteroidales	Prevotellaceae	Prevotella	Prevotella sp. CAG:1092
gene_2561369	2.03166	22.4435	-3.46	1.15913e-06	0.0096132	0.0236878	K21571 susE_F; starch-binding outer membrane protein SusE/F	Bacteria	Bacteroidetes	Bacteroidia	Bacteroidales	Bacteroidaceae	Bacteroides	Bacteroides helcogenes
gene_928934	0.0632932	0.701324	-3.45	0.000148446	0.0786419	0.109971		Bacteria
gene_858815	3.04979	33.2806	-3.45	2.18558e-06	0.0134498	0.0360396		Bacteria	Bacteroidetes	Bacteroidia	Bacteroidales	Prevotellaceae	Prevotella	Prevotella brevis
gene_3564976	0.0134972	0.156896	-3.45	3.73882e-05	0.0506405	0.0795068		Bacteria	Firmicutes	Clostridia	Eubacteriales	Oscillospiraceae	Faecalibacterium	Faecalibacterium prausnitzii
gene_4384109	0.00565267	0.0719119	-3.45	0.000146841	0.0786419	0.109971		Bacteria	Firmicutes	Erysipelotrichia	Erysipelotrichales	Erysipelotrichaceae	Holdemanella	Holdemanella biformis
gene_1029783	0.00331266	0.046154	-3.45	0.000114252	0.0761229	0.109971	K03215 rumA; 23S rRNA (uracil1939-C5)-methyltransferase [EC:2.1.1.190]	Bacteria	Firmicutes	Clostridia	Eubacteriales	Lachnospiraceae	Roseburia	Roseburia intestinalis
gene_1629373	0.00868076	0.103745	-3.44	3.98796e-06	0.0204822	0.050901		Bacteria
gene_4446820	0.00224446	0.03411	-3.44	0.000109359	0.0747332	0.109971		Bacteria
gene_1934295	2.29108	24.8078	-3.44	1.8657e-05	0.0424002	0.0794677		Bacteria	Bacteroidetes	Bacteroidia	Bacteroidales	Bacteroidaceae	Bacteroides	Bacteroides caccae
gene_1433518	1.97298	21.4622	-3.44	8.04287e-06	0.0284545	0.0509052		Bacteria	Bacteroidetes	Bacteroidia	Bacteroidales	Prevotellaceae	Prevotella	Prevotella sp. CAG:732
gene_49021	2.07586	22.4152	-3.43	1.12199e-06	0.0094541	0.0236878		Bacteria
gene_1934294	2.89141	30.8979	-3.42	5.14423e-06	0.0234713	0.0509052		Bacteria
gene_901735	0.000340232	0.0132233	-3.41	7.50941e-05	0.0673721	0.106671		Bacteria
gene_978093	1.45431	15.4252	-3.41	1.49173e-06	0.0109443	0.0256797		Bacteria	Bacteroidetes	Bacteroidia	Bacteroidales	Bacteroidaceae	Bacteroides	unclassified Bacteroides species
gene_382763	0.0366631	0.40069	-3.41	2.05396e-06	0.0128377	0.0339689	K03475 ulaA, sgaT; ascorbate PTS system EIIC component	Bacteria	Firmicutes	Clostridia	Eubacteriales	unclassified Eubacteriales family	unclassified Eubacteriales genus	unclassified Eubacteriales species
gene_3770061	0.0187138	0.20802	-3.41	2.80263e-06	0.0161866	0.0445634		Bacteria	Firmicutes	Clostridia	Eubacteriales	Oscillospiraceae	Faecalibacterium	Faecalibacterium prausnitzii
gene_678421	0.01189	0.136075	-3.41	0.000230811	0.0875888	0.12001		Bacteria	Firmicutes	Clostridia	Eubacteriales	Oscillospiraceae	Faecalibacterium	unclassified Faecalibacterium species
gene_3867162	0.000638908	0.0163576	-3.4	8.22033e-05	0.069184	0.108789		Bacteria	Firmicutes	Erysipelotrichia	Erysipelotrichales	Erysipelotrichaceae	Holdemanella	Holdemanella biformis
gene_4235276	0.755043	7.90471	-3.39	0.000146841	0.0786419	0.109971		Bacteria	Bacteroidetes	Bacteroidia	Bacteroidales	Prevotellaceae	Prevotella	Prevotella sp. CAG:1092
gene_4383283	0.472101	4.94796	-3.39	2.716e-05	0.0491049	0.0795068		Bacteria	Bacteroidetes	Bacteroidia	Bacteroidales	Porphyromonadaceae	Porphyromonas	Porphyromonas gulae
gene_1004275	0.461891	4.83635	-3.39	1.53224e-06	0.0110577	0.0261901		Bacteria	Bacteroidetes	Bacteroidia	Bacteroidales	Prevotellaceae	Prevotella	Prevotella sp. HUN102
gene_3338000	0.00821498	0.0953314	-3.39	0.000279462	0.0959435	0.144091	K02248 comGF; competence protein ComGF	Bacteria	Firmicutes	Erysipelotrichia	Erysipelotrichales	Erysipelotrichaceae	Holdemanella	Holdemanella biformis
gene_2558788	0.0346999	0.370648	-3.38	0.000190464	0.0792226	0.109971		Bacteria
gene_1605770	1.71009	17.6311	-3.37	1.19393e-06	0.0096132	0.0236878	K21572 susD; starch-binding outer membrane protein, SusD/RagB family	Bacteria	Bacteroidetes	Bacteroidia	Bacteroidales	Prevotellaceae	Prevotella	Prevotella multisaccharivorax
gene_3529725	0.0860892	0.899192	-3.37	0.000109359	0.0747332	0.109971		Bacteria	Bacteroidetes	Bacteroidia	Bacteroidales	Prevotellaceae	Prevotella	Prevotella pectinovora
gene_173016	0	0.00928324	-3.36	0.000186362	0.0786419	0.109971		Bacteria
gene_2948270	0.637902	6.53915	-3.36	3.58795e-05	0.0506405	0.0795068		Bacteria	Bacteroidetes	Bacteroidia	Bacteroidales	Bacteroidaceae	Bacteroides	Bacteroides caccae
gene_2817094	0.973196	9.94089	-3.35	1.58133e-08	0.000768044	0.000870282		Bacteria	Bacteroidetes	Bacteroidia	Bacteroidales	Prevotellaceae	Prevotella	Prevotella pectinovora
gene_4692032	0.78308	7.99198	-3.35	5.30431e-05	0.0574863	0.0841973		Bacteria	Bacteroidetes	Bacteroidia	Bacteroidales	Prevotellaceae	Prevotella	Prevotella copri
gene_1387862	0.0184613	0.195671	-3.34	0.000106487	0.0745918	0.109971		Bacteria
gene_1433517	4.75609	48.1389	-3.34	1.34743e-05	0.0354005	0.0711771		Bacteria	Bacteroidetes	Bacteroidia	Bacteroidales	Prevotellaceae	Prevotella	Prevotella sp. CAG:732
gene_978092	1.97343	19.9779	-3.34	3.15796e-07	0.00389424	0.0127221		Bacteria	Bacteroidetes	Bacteroidia	Bacteroidales	Bacteroidaceae	Bacteroides	Bacteroides thetaiotaomicron CAG:40
gene_784229	0.0245082	0.256408	-3.34	5.60898e-05	0.0593315	0.0886269	K01755 argH, ASL; argininosuccinate lyase [EC:4.3.2.1]	Bacteria	Proteobacteria	Betaproteobacteria	Burkholderiales	Sutterellaceae	Parasutterella	Parasutterella excrementihominis
gene_1626616	0.23356	2.35527	-3.33	2.00688e-05	0.043812	0.0795068		Bacteria	Bacteroidetes	Bacteroidia	Bacteroidales	Bacteroidaceae	Bacteroides	Bacteroides ovatus CAG:22
gene_4158076	0.00597867	0.0689337	-3.32	5.36406e-05	0.057859	0.0850675	K01808 rpiB; ribose 5-phosphate isomerase B [EC:5.3.1.6]	Bacteria	Firmicutes	Clostridia	Eubacteriales	Clostridiaceae	Clostridium	Clostridium sp. FS41
gene_4432958	2.21648	22.0371	-3.31	0.000233863	0.0881025	0.121695	K01190 lacZ; beta-galactosidase [EC:3.2.1.23]	Bacteria	Bacteroidetes	Bacteroidia	Bacteroidales	Prevotellaceae	Prevotella	Prevotella albensis
gene_2817093	0.503978	5.00032	-3.31	4.42131e-06	0.0214605	0.0509052		Bacteria	Bacteroidetes	Bacteroidia	Bacteroidales	Prevotellaceae	Prevotella	Prevotella pectinovora
gene_153956	0.0247146	0.25423	-3.31	0.000240161	0.0893292	0.12521	K01270 pepD; dipeptidase D [EC:3.4.13.-]	Bacteria	Firmicutes	Erysipelotrichia	Erysipelotrichales	Erysipelotrichaceae	Holdemanella	Holdemanella biformis
gene_3264112	0.0205615	0.213207	-3.31	2.95762e-05	0.0506405	0.0795068		Bacteria	Firmicutes	Clostridia	Eubacteriales	Lachnospiraceae	Enterocloster	Enterocloster asparagiformis
gene_27584	3.76092	37.1775	-3.3	1.06805e-06	0.00908036	0.0236878		Bacteria	Bacteroidetes	Bacteroidia	Bacteroidales	Bacteroidaceae	Bacteroides	Bacteroides thetaiotaomicron CAG:40
gene_552185	0.0665883	0.660129	-3.29	0.000210059	0.0834141	0.109971	K06334 cotJC; spore coat protein JC	Bacteria
gene_4006661	0.0944607	0.931471	-3.29	0.000297084	0.0991825	0.148343		Bacteria	Firmicutes	Clostridia	Eubacteriales	Clostridiaceae	Clostridium	Clostridium bartlettii CAG:1329
gene_2360502	0.0530509	0.525476	-3.28	6.65678e-05	0.0641674	0.101301		Bacteria	Firmicutes	Clostridia	Eubacteriales	Oscillospiraceae	Faecalibacterium	unclassified Faecalibacterium species
gene_3533681	0.0280193	0.280189	-3.28	2.61732e-05	0.0486849	0.0795068		Bacteria	Firmicutes	Erysipelotrichia	Erysipelotrichales	Erysipelotrichaceae	Holdemanella	Holdemanella biformis
gene_178009	0.0524559	0.51077	-3.26	0.00019897	0.0810805	0.109971		Bacteria
gene_1372568	3.28272	31.418	-3.26	0.000249733	0.0911819	0.130509		Bacteria	Bacteroidetes	Bacteroidia	Bacteroidales	Prevotellaceae	Prevotella	Prevotella sp. CAG:5226
gene_499237	0.162702	1.56967	-3.26	5.5492e-05	0.0589273	0.0877633	K00864 glpK, GK; glycerol kinase [EC:2.7.1.30]	Bacteria	Firmicutes	Clostridia	Eubacteriales	Peptostreptococcaceae	Paraclostridium	Paraclostridium benzoelyticum
gene_41910	0.0167451	0.169172	-3.26	1.96998e-05	0.0434055	0.0795068	K03816 xpt; xanthine phosphoribosyltransferase [EC:2.4.2.22]	Bacteria	Firmicutes	Clostridia	Eubacteriales	Oscillospiraceae	Faecalibacterium	Faecalibacterium prausnitzii
gene_1578581	0.00781234	0.0835728	-3.26	6.77545e-05	0.0645388	0.102297	K14058 ttcA; tRNA 2-thiocytidine biosynthesis protein TtcA	Bacteria	Firmicutes	Clostridia	Eubacteriales	Oscillospiraceae	Faecalibacterium	Faecalibacterium prausnitzii
gene_3551850	0.00251335	0.0325118	-3.25	1.8657e-05	0.0424002	0.0794677		Bacteria
gene_1611920	3.90615	37.0826	-3.25	2.36777e-05	0.046633	0.0795068		Bacteria	Bacteroidetes	Bacteroidia	Bacteroidales	Bacteroidaceae	Bacteroides	unclassified Bacteroides species
gene_2065461	0.0114618	0.117233	-3.25	0.000103686	0.0743273	0.109971		Bacteria	Bacteroidetes	Bacteroidia	Bacteroidales	Bacteroidaceae	Bacteroides	Bacteroides ovatus
gene_896362	0.0026982	0.0339209	-3.24	2.76594e-05	0.0494257	0.0795068		Bacteria
gene_1878871	0.0989153	0.94112	-3.24	0.000206082	0.0826984	0.109971	K18189 TACO1; translational activator of cytochrome c oxidase 1	Bacteria	Firmicutes	Clostridia	Eubacteriales	Peptostreptococcaceae	Romboutsia	[Clostridium] dakarense
gene_2913853	1.14601	10.7759	-3.23	0.000224765	0.086762	0.116755		Bacteria
gene_1967234	0.844914	7.93764	-3.23	9.7447e-05	0.0730477	0.109971		Bacteria
gene_2913855	5.64305	53.029	-3.23	8.86855e-05	0.0705598	0.109649		Bacteria	Bacteroidetes	Flavobacteriia	Flavobacteriales	Flavobacteriaceae	Myroides	Myroides odoratimimus
gene_1783386	1.60802	15.0495	-3.23	1.49173e-06	0.0109443	0.0256797		Bacteria	Bacteroidetes	Bacteroidia	Bacteroidales	Prevotellaceae	Prevotella	Prevotella maculosa
gene_1626615	0.168499	1.59108	-3.23	0.000126827	0.0786419	0.109971		Bacteria	Bacteroidetes	Bacteroidia	Bacteroidales	Bacteroidaceae	Bacteroides	Bacteroides sp. 2_1_33B
gene_4477598	0	0.00840373	-3.23	4.0696e-05	0.0506405	0.0795068		Bacteria	Proteobacteria	Epsilonproteobacteria	Campylobacterales	Campylobacteraceae	Campylobacter	Campylobacter ureolyticus
gene_1743575	0.0312194	0.299032	-3.22	0.000290852	0.0979988	0.147201		Bacteria
gene_667968	0.0582273	0.549852	-3.22	0.00013376	0.0786419	0.109971	K00759 APRT, apt; adenine phosphoribosyltransferase [EC:2.4.2.7]	Bacteria	Firmicutes	Clostridia	Eubacteriales	Peptostreptococcaceae	Romboutsia	[Clostridium] dakarense
gene_4372109	0.225279	2.08048	-3.2	2.64267e-05	0.0486849	0.0795068		Bacteria
gene_704605	1.16247	10.7041	-3.2	0.000113396	0.076012	0.109971		Bacteria	Bacteroidetes	Bacteroidia	Bacteroidales	Prevotellaceae	Prevotella	Prevotella copri
gene_1175220	1.11847	10.294	-3.2	0.000283793	0.0966307	0.14544		Bacteria	unclassified Bacteria phylum	unclassified Bacteria class	unclassified Bacteria order	unclassified Bacteria family	unclassified Bacteria genus	unclassified Bacteria species
gene_3082384	0.0155781	0.150756	-3.19	0.000301235	0.0997919	0.148926		Bacteria
gene_1835321	0.0655825	0.607102	-3.19	9.30151e-05	0.0719389	0.109893		Bacteria	Firmicutes	Clostridia	Eubacteriales	Lachnospiraceae	Epulopiscium	Epulopiscium sp. 'N.t. morphotype B'
gene_2581637	0.0474497	0.442231	-3.19	1.86275e-06	0.0123896	0.0309641	K01005 tagT_U_V; polyisoprenyl-teichoic acid--peptidoglycan teichoic acid transferase [EC:2.7.8.-]	Bacteria	Firmicutes	Erysipelotrichia	Erysipelotrichales	Erysipelotrichaceae	Holdemanella	Holdemanella biformis
gene_3812944	0.002763	0.0333191	-3.19	2.50163e-05	0.0476828	0.0795068		Bacteria	Firmicutes	Clostridia	Eubacteriales	unclassified Eubacteriales family	unclassified Eubacteriales genus	unclassified Eubacteriales species
gene_1605768	1.80402	16.3601	-3.18	9.74577e-06	0.0297056	0.0541778		Bacteria	Bacteroidetes	Bacteroidia	Bacteroidales	Bacteroidaceae	Bacteroides	unclassified Bacteroides species
gene_3707052	1.50142	13.6584	-3.18	0.000100339	0.0737548	0.109971		Bacteria	Bacteroidetes	Bacteroidia	Bacteroidales	Prevotellaceae	Prevotella	Prevotella stercorea CAG:629
gene_4299991	1.46741	13.3512	-3.18	8.63897e-05	0.069763	0.109427		Bacteria	Bacteroidetes	Bacteroidia	Bacteroidales	Prevotellaceae	Prevotella	Prevotella sp. oral taxon 317
gene_3964093	0.0431054	0.397685	-3.18	3.62783e-05	0.0506405	0.0795068	K03637 moaC, CNX3; cyclic pyranopterin monophosphate synthase [EC:4.6.1.17]	Bacteria	Firmicutes	Clostridia	Eubacteriales	Clostridiaceae	Clostridium	unclassified Clostridium species
gene_2740980	0.0328379	0.305018	-3.18	2.72926e-05	0.0491701	0.0795068	K16329 psuG; pseudouridylate synthase [EC:4.2.1.70]	Bacteria	Firmicutes	Clostridia	Eubacteriales	Eubacteriaceae	Eubacterium	Eubacterium dolichum CAG:375
gene_4085968	0	0.00803183	-3.18	0.000186362	0.0786419	0.109971		Bacteria	Firmicutes	Erysipelotrichia	Erysipelotrichales	Erysipelotrichaceae	Holdemanella	Holdemanella biformis
gene_1526398	0.934354	8.39389	-3.17	0.0001653	0.0786419	0.109971		Bacteria	Bacteroidetes	Bacteroidia	Bacteroidales	Prevotellaceae	Prevotella	Prevotella sp. CAG:5226
gene_2948269	0.461568	4.17507	-3.17	1.9441e-06	0.0124349	0.0322345		Bacteria	Bacteroidetes	Bacteroidia	Bacteroidales	Bacteroidaceae	Bacteroides	Bacteroides caccae
gene_3242550	0.223079	2.01581	-3.17	0.000298316	0.0993883	0.148529	K01428 ureC; urease subunit alpha [EC:3.5.1.5]	Bacteria	Firmicutes	Clostridia	Eubacteriales	Peptostreptococcaceae	Paeniclostridium	Paeniclostridium sordellii
gene_3792471	0.0282517	0.262065	-3.17	0.000197831	0.0807863	0.109971		Bacteria	Firmicutes	Clostridia	Eubacteriales	Oscillospiraceae	Faecalibacterium	Faecalibacterium prausnitzii
gene_3204859	0.0082615	0.0825105	-3.17	0.000118515	0.0771409	0.109971	K06393 spoIIIAD; stage III sporulation protein AD	Bacteria	Firmicutes	Clostridia	Eubacteriales	Oscillospiraceae	Faecalibacterium	unclassified Faecalibacterium species
gene_4481630	0.00980295	0.0961992	-3.17	0.000109328	0.0747332	0.109971		Bacteria	Proteobacteria	Gammaproteobacteria	Enterobacterales	Enterobacteriaceae	Klebsiella	Klebsiella pneumoniae
gene_4320001	0.76544	6.83339	-3.16	4.62875e-05	0.0540599	0.0795068		Bacteria
gene_4263276	7.54673	67.3349	-3.16	0.000107548	0.0747332	0.109971		Bacteria	Bacteroidetes	Bacteroidia	Bacteroidales	Prevotellaceae	Prevotella	Prevotella sp. CAG:1185
gene_4299987	1.24382	11.0967	-3.16	0.000195847	0.0804447	0.109971		Bacteria	Bacteroidetes	Bacteroidia	Bacteroidales	Prevotellaceae	Prevotella	Hallella seregens
gene_2338953	0.974893	8.7017	-3.16	8.22033e-05	0.069184	0.108789		Bacteria	Bacteroidetes	Bacteroidia	Bacteroidales	Bacteroidaceae	Bacteroides	Bacteroides gallinarum
gene_1626618	0.148951	1.34036	-3.16	0.000141978	0.0786419	0.109971		Bacteria	Bacteroidetes	Bacteroidia	Bacteroidales	Bacteroidaceae	Bacteroides	unclassified Bacteroides species
gene_3497893	0.031554	0.289872	-3.16	0.000206446	0.0827718	0.109971	K01000 mraY; phospho-N-acetylmuramoyl-pentapeptide-transferase [EC:2.7.8.13]	Bacteria	Firmicutes	Erysipelotrichia	Erysipelotrichales	Erysipelotrichaceae	Holdemanella	Holdemanella biformis
gene_3653371	0.138551	1.23581	-3.15	0.000123601	0.0785809	0.109971		Bacteria
gene_3640061	0.00941486	0.0912016	-3.15	0.000193311	0.0798445	0.109971		Bacteria
gene_1908818	4.1969	37.2759	-3.15	1.55639e-05	0.0388757	0.076611	K21573 susC; TonB-dependent starch-binding outer membrane protein SusC	Bacteria	Bacteroidetes	Bacteroidia	Bacteroidales	Prevotellaceae	Prevotella	Prevotella sp. CAG:732
gene_3865905	0	0.00778788	-3.14	0.000186362	0.0786419	0.109971	K09005 K09005; uncharacterized protein	Bacteria
gene_4299994	3.59553	31.7432	-3.14	0.000105013	0.0745087	0.109971		Bacteria	Bacteroidetes	Bacteroidia	Bacteroidales	Prevotellaceae	Prevotella	Prevotella sp. CAG:474
gene_3438336	1.35723	11.9894	-3.14	8.22033e-05	0.069184	0.108789		Bacteria	Bacteroidetes	Bacteroidia	Bacteroidales	Porphyromonadaceae	Sanguibacteroides	Sanguibacteroides justesenii
gene_3222008	0.268095	2.36808	-3.14	1.70021e-06	0.0119961	0.0285106		Bacteria	Bacteroidetes	Bacteroidia	Bacteroidales	unclassified Bacteroidales family	unclassified Bacteroidales genus	unclassified Bacteroidales species
gene_369789	0.0121443	0.115013	-3.14	8.47112e-05	0.069184	0.109212		Bacteria	Bacteroidetes	Bacteroidia	Bacteroidales	Bacteroidaceae	Bacteroides	Bacteroides sp. CAG:709
gene_319952	0.00503746	0.0521578	-3.14	0.000125681	0.0786419	0.109971	K03075 secG; preprotein translocase subunit SecG	Bacteria	Firmicutes	Erysipelotrichia	Erysipelotrichales	Erysipelotrichaceae	Holdemanella	unclassified Holdemanella species
gene_3496677	0.0149052	0.138493	-3.13	5.92165e-05	0.0611738	0.0929976		Bacteria
gene_1491081	0.20768	1.82873	-3.13	0.000157802	0.0786419	0.109971		Bacteria	Firmicutes	Clostridia	Eubacteriales	Clostridiaceae	Clostridium	Clostridium bartlettii CAG:1329
gene_4314096	0.172241	1.51633	-3.13	0.000273618	0.0952024	0.141967		Bacteria	Firmicutes	Erysipelotrichia	Erysipelotrichales	Erysipelotrichaceae	Holdemanella	Holdemanella biformis
gene_4265079	0.121884	1.07275	-3.13	0.000269726	0.0944972	0.140375	K17828 pyrDI; dihydroorotate dehydrogenase (NAD+) catalytic subunit [EC:1.3.1.14]	Bacteria	Firmicutes	Clostridia	Eubacteriales	Peptostreptococcaceae	Romboutsia	[Clostridium] dakarense
gene_928893	1.02926	8.98558	-3.12	0.000101599	0.0740066	0.109971	K01126 E3.1.4.46, glpQ, ugpQ; glycerophosphoryl diester phosphodiesterase [EC:3.1.4.46]	Bacteria	Bacteroidetes	Bacteroidia	Bacteroidales	Prevotellaceae	Prevotella	Prevotella copri CAG:164
gene_4383282	0.926639	8.05935	-3.12	0.000123455	0.0785247	0.109971		Bacteria	Bacteroidetes	Bacteroidia	Bacteroidales	unclassified Bacteroidales family	Phocaeicola	Phocaeicola salanitronis
gene_1626619	0.06125	0.540748	-3.12	7.41989e-05	0.0672605	0.106279		Bacteria	Bacteroidetes	Bacteroidia	Bacteroidales	Tannerellaceae	Parabacteroides	Parabacteroides distasonis
gene_38226	0.165042	1.44426	-3.12	0.000158885	0.0786419	0.109971		Bacteria	Proteobacteria	Gammaproteobacteria	Aeromonadales	Succinivibrionaceae	Succinivibrio	Succinivibrio dextrinosolvens
gene_3774096	1.49544	12.889	-3.11	5.09599e-05	0.0567709	0.0812024		Bacteria	Bacteroidetes	Bacteroidia	Bacteroidales	Prevotellaceae	Prevotella	Prevotella albensis
gene_1634302	0.00938707	0.0889472	-3.11	0.000196786	0.0805745	0.109971		Bacteria	Firmicutes	Erysipelotrichia	Erysipelotrichales	Erysipelotrichaceae	Holdemanella	Holdemanella biformis
gene_2023900	4.96518	42.4827	-3.1	0.000169275	0.0786419	0.109971	K01153 hsdR; type I restriction enzyme, R subunit [EC:3.1.21.3]	Bacteria	Bacteroidetes	Bacteroidia	Bacteroidales	unclassified Bacteroidales family	Phocaeicola	Phocaeicola dorei
gene_2984825	0.026844	0.238552	-3.1	7.93554e-05	0.069028	0.108127		Bacteria	Firmicutes	Clostridia	Eubacteriales	Oscillospiraceae	Faecalibacterium	Faecalibacterium prausnitzii
gene_2843319	0.00368343	0.0391436	-3.1	0.000109359	0.0747332	0.109971		Bacteria	Firmicutes	Clostridia	Eubacteriales	Lachnospiraceae	Roseburia	Roseburia sp. CAG:380
gene_3952552	0	0.00758519	-3.1	0.000186362	0.0786419	0.109971		Bacteria	Proteobacteria	Gammaproteobacteria	Enterobacterales	Enterobacteriaceae	Escherichia	Escherichia coli
gene_3964099	0.181539	1.55384	-3.09	0.000129256	0.0786419	0.109971		Bacteria	Firmicutes	Clostridia	Eubacteriales	Peptostreptococcaceae	Terrisporobacter	Terrisporobacter othiniensis
gene_2219032	0.158506	1.35749	-3.09	8.37045e-05	0.069184	0.109058	K03553 recA; recombination protein RecA	Bacteria	Firmicutes	Clostridia	Eubacteriales	Peptostreptococcaceae	Romboutsia	[Clostridium] dakarense
gene_340296	0.0416111	0.362709	-3.09	0.000126827	0.0786419	0.109971	K11690 dctM; C4-dicarboxylate transporter, DctM subunit	Bacteria	Firmicutes	Clostridia	Eubacteriales	Lachnospiraceae	Oribacterium	Oribacterium sp. P6A1
gene_1162078	0.031561	0.275393	-3.09	0.000138293	0.0786419	0.109971	K09768 K09768; uncharacterized protein	Bacteria	Firmicutes	Clostridia	Eubacteriales	Peptostreptococcaceae	Paeniclostridium	Paeniclostridium sordellii
gene_614869	0.455188	3.85587	-3.08	2.64267e-05	0.0486849	0.0795068		Bacteria	Bacteroidetes	Bacteroidia	Bacteroidales	Bacteroidaceae	Bacteroides	Bacteroides thetaiotaomicron CAG:40
gene_2478487	0.0689096	0.589338	-3.08	0.000258504	0.0926282	0.135122		Bacteria	Firmicutes	Clostridia	Eubacteriales	Peptostreptococcaceae	Terrisporobacter	Terrisporobacter othiniensis
gene_1833419	0.0645106	0.553631	-3.08	0.000125307	0.0786419	0.109971	K03310 TC.AGCS; alanine or glycine:cation symporter, AGCS family	Bacteria	Firmicutes	Tissierellia	unclassified Tissierellia order	unclassified Tissierellia family	Sedimentibacter	Sedimentibacter sp. B4
gene_1753975	0.0148321	0.132716	-3.08	0.000203427	0.0821351	0.109971	K06960 K06960; uncharacterized protein	Bacteria	Firmicutes	Clostridia	Eubacteriales	unclassified Eubacteriales family	unclassified Eubacteriales genus	unclassified Eubacteriales species
gene_3836532	0.00312019	0.0337926	-3.08	0.000246218	0.0904533	0.128582		Bacteria	Firmicutes	Tissierellia	unclassified Tissierellia order	unclassified Tissierellia family	Sedimentibacter	Sedimentibacter sp. B4
gene_3052345	0.000637185	0.012846	-3.08	8.82862e-05	0.0705052	0.109616	K02963 RP-S18, MRPS18, rpsR; small subunit ribosomal protein S18	Bacteria	Firmicutes	unclassified Firmicutes class	unclassified Firmicutes order	unclassified Firmicutes family	unclassified Firmicutes genus	unclassified Firmicutes species
gene_4596406	0.071564	0.60661	-3.07	0.000168614	0.0786419	0.109971	K07149 K07149; uncharacterized protein	Bacteria	Firmicutes	Clostridia	Eubacteriales	Peptostreptococcaceae	Paraclostridium	Paraclostridium bifermentans
gene_2972513	0.0211026	0.183974	-3.07	3.75381e-06	0.0196115	0.0506566		Bacteria	Firmicutes	Clostridia	Eubacteriales	Clostridiaceae	Clostridium	Clostridium botulinum
gene_612137	0.196065	1.64664	-3.06	0.000212027	0.0839034	0.110536		Bacteria
gene_4216517	0.0259326	0.223037	-3.06	0.000116795	0.076648	0.109971		Bacteria	Firmicutes	Erysipelotrichia	Erysipelotrichales	Coprobacillaceae	Coprobacillus	Coprobacillus sp. CAG:235
gene_3988365	0.0252477	0.21717	-3.06	0.000249092	0.0911648	0.13016		Bacteria	Firmicutes	Erysipelotrichia	Erysipelotrichales	Erysipelotrichaceae	Holdemanella	Holdemanella biformis
gene_1634310	0.0116263	0.104166	-3.06	8.873e-05	0.0705598	0.109653	K02821 ulaC, sgaA; ascorbate PTS system EIIA or EIIAB component [EC:2.7.1.194]	Bacteria	Firmicutes	unclassified Firmicutes class	unclassified Firmicutes order	unclassified Firmicutes family	unclassified Firmicutes genus	unclassified Firmicutes species
gene_2415286	0.00226336	0.0262536	-3.06	0.000246218	0.0904533	0.128582		Bacteria	Firmicutes	Clostridia	Eubacteriales	Peptostreptococcaceae	Clostridioides	Clostridioides difficile
gene_1908819	2.25771	18.6895	-3.05	1.20283e-06	0.00962687	0.0236878	K21572 susD; starch-binding outer membrane protein, SusD/RagB family	Bacteria	Bacteroidetes	Bacteroidia	Bacteroidales	Prevotellaceae	Prevotella	Prevotella sp. CAG:732
gene_1754118	1.58191	13.1216	-3.05	0.000225794	0.0869385	0.117299		Bacteria	Bacteroidetes	Bacteroidia	Bacteroidales	unclassified Bacteroidales family	Phocaeicola	Phocaeicola coprocola
gene_978087	1.11083	9.213	-3.05	0.000103686	0.0743273	0.109971		Bacteria	Bacteroidetes	Bacteroidia	Bacteroidales	Bacteroidaceae	Bacteroides	Bacteroides thetaiotaomicron CAG:40
gene_4018348	0.376655	3.11854	-3.05	0.000106487	0.0745918	0.109971	K14060 pinR; putative DNA-invertase from lambdoid prophage Rac	Bacteria	Bacteroidetes	Bacteroidia	Bacteroidales	Bacteroidaceae	Bacteroides	Bacteroides sp. CAG:875
gene_775655	0.0889685	0.741937	-3.05	0.000185357	0.0786419	0.109971		Bacteria	Firmicutes	Clostridia	Eubacteriales	Peptostreptococcaceae	Terrisporobacter	Terrisporobacter glycolicus
gene_1833415	0.035095	0.297796	-3.05	7.74096e-05	0.0681841	0.10754		Bacteria	Firmicutes	Clostridia	Eubacteriales	Lachnospiraceae	unclassified Lachnospiraceae genus	Lachnospiraceae bacterium 3_1_57FAA_CT1
gene_3520405	0.0206587	0.177907	-3.05	0.000110965	0.0753284	0.109971	K01356 lexA; repressor LexA [EC:3.4.21.88]	Bacteria	Firmicutes	Clostridia	Eubacteriales	Oscillospiraceae	Faecalibacterium	unclassified Faecalibacterium species
gene_3812951	0.00930991	0.0835789	-3.04	6.47311e-05	0.0637805	0.0995677		Bacteria
gene_3082378	0.127198	1.05071	-3.04	0.000127171	0.0786419	0.109971	K00845 glk; glucokinase [EC:2.7.1.2]	Bacteria	Firmicutes	Clostridia	Eubacteriales	Peptostreptococcaceae	Romboutsia	[Clostridium] dakarense
gene_319741	0.00273047	0.0296519	-3.04	8.47112e-05	0.069184	0.109212		Bacteria	Proteobacteria	Gammaproteobacteria	Pasteurellales	Pasteurellaceae	Haemophilus	Haemophilus haemolyticus
gene_4012802	0.1406	1.15409	-3.03	0.000211093	0.083679	0.110128		Bacteria	Firmicutes	Clostridia	Eubacteriales	Lachnospiraceae	unclassified Lachnospiraceae genus	Lachnospiraceae bacterium 28-4
gene_1818202	0.0493215	0.409855	-3.03	0.000185695	0.0786419	0.109971	K06334 cotJC; spore coat protein JC	Bacteria	Firmicutes	Clostridia	Eubacteriales	Peptostreptococcaceae	Paeniclostridium	Paeniclostridium sordellii
gene_1989656	0.031278	0.262339	-3.03	0.000241591	0.0894478	0.126009	K06223 dam; DNA adenine methylase [EC:2.1.1.72]	Bacteria	Firmicutes	Clostridia	Eubacteriales	Clostridiaceae	Clostridium	Clostridium pasteurianum
gene_580159	0.0115976	0.101579	-3.03	0.000243306	0.0898132	0.126967		Bacteria	Firmicutes	Clostridia	Eubacteriales	Clostridiaceae	Clostridium	Clostridium sp. DL-VIII
gene_1504324	0.241275	1.9698	-3.02	9.37877e-05	0.0719762	0.109918		Bacteria	Firmicutes	Clostridia	Eubacteriales	Peptostreptococcaceae	Romboutsia	[Clostridium] dakarense
gene_2793953	0.109675	0.897508	-3.02	3.02692e-05	0.0506405	0.0795068		Bacteria	Firmicutes	Erysipelotrichia	Erysipelotrichales	Turicibacteraceae	Turicibacter	unclassified Turicibacter species
gene_499235	0.0637964	0.524811	-3.02	6.89577e-05	0.0651719	0.103216	K03816 xpt; xanthine phosphoribosyltransferase [EC:2.4.2.22]	Bacteria	Firmicutes	Clostridia	Eubacteriales	Peptostreptococcaceae	Terrisporobacter	Terrisporobacter othiniensis
gene_3470159	0.0367619	0.304356	-3.02	0.000140417	0.0786419	0.109971	K03499 trkA, ktrA; trk system potassium uptake protein	Bacteria	Firmicutes	Erysipelotrichia	Erysipelotrichales	Erysipelotrichaceae	Holdemanella	Holdemanella biformis
gene_958691	0.0211514	0.179298	-3.02	0.00024296	0.0898091	0.126774	K07010 K07010; putative glutamine amidotransferase	Bacteria	Firmicutes	Erysipelotrichia	Erysipelotrichales	Erysipelotrichaceae	Holdemanella	Holdemanella biformis
gene_254748	0.0209127	0.176456	-3.02	6.63988e-05	0.0641399	0.101151		Bacteria	Firmicutes	Clostridia	Eubacteriales	Oscillospiraceae	Faecalibacterium	Faecalibacterium prausnitzii
gene_4565455	0.609317	4.90782	-3.01	0.000128152	0.0786419	0.109971	K09951 cas2; CRISPR-associated protein Cas2	Bacteria
gene_551515	3.89289	31.2792	-3.01	7.541e-06	0.0281076	0.0509052		Bacteria	Bacteroidetes	Bacteroidia	Bacteroidales	Prevotellaceae	Prevotella	Prevotella pectinovora
gene_1532494	5.75181	46.4682	-3.01	2.06266e-05	0.0443229	0.0795068		Bacteria	Chlamydiae	Chlamydiia	Chlamydiales	Chlamydiaceae	Chlamydia	Chlamydia trachomatis
gene_4434200	0.0959627	0.781363	-3.01	0.000191535	0.0794824	0.109971		Bacteria	Firmicutes	Clostridia	Eubacteriales	Peptostreptococcaceae	Clostridioides	Clostridioides difficile
gene_961561	0.0491836	0.40302	-3.01	2.99377e-05	0.0506405	0.0795068	K00432 gpx, btuE, bsaA; glutathione peroxidase [EC:1.11.1.9]	Bacteria	Firmicutes	Clostridia	Eubacteriales	Clostridiaceae	Clostridium	Clostridium sp. DL-VIII
gene_299433	0.00750686	0.0677017	-3.01	0.000203452	0.0821351	0.109971	K07484 K07484; transposase	Bacteria	Firmicutes	Clostridia	Eubacteriales	Lachnospiraceae	Roseburia	Roseburia sp. CAG:100
gene_268938	0.00403254	0.0392496	-3	0.000289805	0.097875	0.146973		Bacteria
gene_2041544	3.57794	28.6942	-3	0.000210215	0.0834425	0.109971		Bacteria	Bacteroidetes	Bacteroidia	Bacteroidales	Prevotellaceae	Prevotella	Prevotella sp. S7-1-8
gene_1973373	2.75478	22.0142	-3	7.60306e-06	0.0281271	0.0509052		Bacteria	Bacteroidetes	Bacteroidia	Bacteroidales	Bacteroidaceae	Bacteroides	Bacteroides fragilis
gene_978085	2.41489	19.268	-3	0.000103686	0.0743273	0.109971		Bacteria	Bacteroidetes	Bacteroidia	Bacteroidales	Tannerellaceae	Parabacteroides	Parabacteroides merdae
gene_1753899	0.133414	1.0731	-3	0.000115932	0.0765134	0.109971	K06941 rlmN; 23S rRNA (adenine2503-C2)-methyltransferase [EC:2.1.1.192]	Bacteria	Firmicutes	Clostridia	Eubacteriales	Peptostreptococcaceae	Romboutsia	[Clostridium] dakarense
gene_3964101	0.124322	0.999488	-3	0.000203831	0.0821693	0.109971	K00526 E1.17.4.1B, nrdB, nrdF; ribonucleoside-diphosphate reductase beta chain [EC:1.17.4.1]	Bacteria	Firmicutes	Clostridia	Eubacteriales	Clostridiaceae	Clostridium	Clostridium sp. CL-6
gene_3061287	0.10489	0.845023	-3	9.03591e-05	0.0709563	0.109767	K13292 lgt, umpA; phosphatidylglycerol---prolipoprotein diacylglyceryl transferase [EC:2.5.1.145]	Bacteria	Firmicutes	Clostridia	Eubacteriales	Peptostreptococcaceae	Romboutsia	[Clostridium] dakarense
gene_2740982	0.0674981	0.547244	-3	9.18524e-05	0.0713549	0.109846		Bacteria	Firmicutes	unclassified Firmicutes class	unclassified Firmicutes order	unclassified Firmicutes family	unclassified Firmicutes genus	unclassified Firmicutes species
gene_3699742	0.0168478	0.141546	-3	0.00015164	0.0786419	0.109971	K00640 cysE; serine O-acetyltransferase [EC:2.3.1.30]	Bacteria	Firmicutes	Clostridia	Eubacteriales	Peptostreptococcaceae	Clostridioides	Clostridioides mangenotii
gene_4675524	0.0113033	0.0973973	-3	0.000243329	0.0898132	0.126979		Bacteria	Firmicutes	Clostridia	Eubacteriales	Oscillospiraceae	Faecalibacterium	Faecalibacterium sp. CAG:82
gene_4166143	0.20314	1.61921	-2.99	5.8937e-05	0.0609772	0.0926205	K15580 oppA, mppA; oligopeptide transport system substrate-binding protein	Bacteria	Firmicutes	Clostridia	Eubacteriales	Peptostreptococcaceae	Paraclostridium	Paraclostridium benzoelyticum
gene_901726	0.0348205	0.284386	-2.99	0.000262144	0.0933673	0.136921	K01854 glf; UDP-galactopyranose mutase [EC:5.4.99.9]	Bacteria	Firmicutes	Clostridia	Eubacteriales	Eubacteriaceae	Eubacterium	Eubacterium sp. CAG:252
gene_315045	0.0857665	0.68589	-2.98	0.000148336	0.0786419	0.109971		Bacteria
gene_1626611	0.0156429	0.130751	-2.98	0.000207557	0.0828048	0.109971		Bacteria	Bacteroidetes	Bacteroidia	Bacteroidales	Bacteroidaceae	Bacteroides	Bacteroides xylanisolvens
gene_550570	0.271979	2.15169	-2.98	9.78218e-05	0.0730862	0.109971	K21467 pbpC; penicillin-binding protein 3	Bacteria	Firmicutes	Clostridia	Eubacteriales	Peptostreptococcaceae	Romboutsia	[Clostridium] dakarense
gene_843337	0.0873609	0.694346	-2.98	5.24855e-05	0.0571991	0.0833882	K01304 pcp; pyroglutamyl-peptidase [EC:3.4.19.3]	Bacteria	Firmicutes	Clostridia	Eubacteriales	Peptostreptococcaceae	Terrisporobacter	Terrisporobacter glycolicus
gene_3824470	0.0190305	0.156608	-2.98	0.000234914	0.0883474	0.122279		Bacteria	Firmicutes	Clostridia	Eubacteriales	Oscillospiraceae	Faecalibacterium	Faecalibacterium prausnitzii
gene_393110	0.0104522	0.0894946	-2.98	0.000281925	0.0962739	0.144883		Bacteria	Firmicutes	Erysipelotrichia	Erysipelotrichales	Erysipelotrichaceae	Holdemanella	Holdemanella biformis
gene_3232016	0	0.00682106	-2.97	8.87646e-06	0.0284545	0.0509052		Bacteria
gene_319180	0.00137269	0.0175848	-2.97	8.47112e-05	0.069184	0.109212		Bacteria	Actinobacteria	Coriobacteriia	Eggerthellales	Eggerthellaceae	Slackia	Slackia sp. CM382
gene_4263278	4.48485	35.0929	-2.97	1.78025e-05	0.0417259	0.0791697		Bacteria	Bacteroidetes	Bacteroidia	Bacteroidales	Prevotellaceae	Prevotella	Prevotella copri
gene_3876457	2.56095	20.0532	-2.97	2.22943e-05	0.0456415	0.0795068	K21573 susC; TonB-dependent starch-binding outer membrane protein SusC	Bacteria	Bacteroidetes	Bacteroidia	Bacteroidales	Prevotellaceae	Prevotella	Prevotella copri
gene_1847636	0.151132	1.19486	-2.97	1.4095e-05	0.0365163	0.0731424	K01448 amiABC; N-acetylmuramoyl-L-alanine amidase [EC:3.5.1.28]	Bacteria	Firmicutes	Clostridia	Eubacteriales	Peptostreptococcaceae	Paeniclostridium	Paeniclostridium sordellii
gene_2581389	0.0959924	0.759339	-2.97	1.04872e-05	0.0312283	0.0578872	K02598 nirC; nitrite transporter	Bacteria	Firmicutes	Clostridia	Eubacteriales	Peptostreptococcaceae	Terrisporobacter	Terrisporobacter othiniensis
gene_78830	0.0315121	0.25404	-2.97	0.000186173	0.0786419	0.109971		Bacteria	Firmicutes	Erysipelotrichia	Erysipelotrichales	Erysipelotrichaceae	Holdemanella	Holdemanella biformis
gene_1316637	0.0165942	0.136478	-2.97	0.000156925	0.0786419	0.109971	K01493 comEB; dCMP deaminase [EC:3.5.4.12]	Bacteria	Firmicutes	Clostridia	Eubacteriales	Oscillospiraceae	Faecalibacterium	unclassified Faecalibacterium species
gene_2077635	0.0113744	0.0961179	-2.97	1.70857e-05	0.0408862	0.0786583		Bacteria	Firmicutes	Erysipelotrichia	Erysipelotrichales	Erysipelotrichaceae	Holdemanella	Holdemanella biformis
gene_1318568	0.00137478	0.0176683	-2.97	8.47112e-05	0.069184	0.109212		Bacteria	Firmicutes	Erysipelotrichia	Erysipelotrichales	Erysipelotrichaceae	Holdemania	Holdemania massiliensis
gene_2820984	0.0685671	0.540113	-2.96	0.000152244	0.0786419	0.109971	K06204 dksA; DnaK suppressor protein	Bacteria
gene_2916744	2.14325	16.7372	-2.96	0.000113686	0.0760943	0.109971	K01206 FUCA; alpha-L-fucosidase [EC:3.2.1.51]	Bacteria	Bacteroidetes	Bacteroidia	Bacteroidales	Prevotellaceae	Prevotella	Prevotella sp. CAG:732
gene_4088169	0.262718	2.05585	-2.96	0.000173619	0.0786419	0.109971	K02409 fliF; flagellar M-ring protein FliF	Bacteria	Firmicutes	Clostridia	Eubacteriales	Peptostreptococcaceae	Romboutsia	[Clostridium] dakarense
gene_4012804	0.168756	1.31683	-2.96	0.000131542	0.0786419	0.109971	K01207 nagZ; beta-N-acetylhexosaminidase [EC:3.2.1.52]	Bacteria	Firmicutes	Clostridia	Eubacteriales	Lachnospiraceae	unclassified Lachnospiraceae genus	Lachnospiraceae bacterium 28-4
gene_3082373	0.120112	0.938914	-2.96	0.000267974	0.0943319	0.139616	K04096 smf; DNA processing protein	Bacteria	Firmicutes	Clostridia	Eubacteriales	Peptostreptococcaceae	Romboutsia	[Clostridium] dakarense
gene_382766	0.0584123	0.4611	-2.96	0.00011157	0.0755368	0.109971		Bacteria	Firmicutes	Clostridia	Eubacteriales	Clostridiaceae	Clostridium	Clostridium clostridioforme CAG:132
gene_1266766	0.0494889	0.392526	-2.96	0.000295663	0.0989759	0.148112		Bacteria	Firmicutes	Clostridia	Eubacteriales	Peptostreptococcaceae	Romboutsia	[Clostridium] dakarense
gene_3998169	0.039067	0.310146	-2.96	9.7447e-05	0.0730477	0.109971		Bacteria	Firmicutes	Bacilli	Bacillales	Bacillaceae	Oceanobacillus	Oceanobacillus manasiensis
gene_4286125	0.0150461	0.124073	-2.96	0.00022717	0.0871946	0.118034	K18028 nicX; 2,5-dihydroxypyridine 5,6-dioxygenase [EC:1.13.11.9]	Bacteria	Firmicutes	Clostridia	Eubacteriales	Lachnospiraceae	Lacrimispora	Lacrimispora indolis
gene_67176	0.853794	6.59906	-2.95	7.35261e-05	0.0670421	0.105961		Bacteria
gene_2219040	0.227502	1.76269	-2.95	0.000219479	0.0856146	0.114043	K20265 gadC; glutamate:GABA antiporter	Bacteria	Firmicutes	Clostridia	Eubacteriales	Peptostreptococcaceae	Romboutsia	[Clostridium] dakarense
gene_4318877	0.191448	1.48551	-2.95	0.000228326	0.0873399	0.118656	K18908 mepA; multidrug efflux pump	Bacteria	Firmicutes	Clostridia	Eubacteriales	Peptostreptococcaceae	Terrisporobacter	Terrisporobacter othiniensis
gene_2587866	0.0455543	0.357641	-2.95	0.000153251	0.0786419	0.109971	K11065 tpx; thioredoxin-dependent peroxiredoxin [EC:1.11.1.24]	Bacteria	Firmicutes	Clostridia	Eubacteriales	Peptostreptococcaceae	Terrisporobacter	Terrisporobacter othiniensis
gene_661329	0.0356265	0.282476	-2.95	0.000177191	0.0786419	0.109971	K01265 map; methionyl aminopeptidase [EC:3.4.11.18]	Bacteria	Firmicutes	Clostridia	Eubacteriales	Peptostreptococcaceae	Romboutsia	[Clostridium] dakarense
gene_205948	0.00512401	0.0464776	-2.95	7.39377e-05	0.0671571	0.106158		Bacteria	Firmicutes	Erysipelotrichia	Erysipelotrichales	Erysipelotrichaceae	Holdemanella	Holdemanella biformis
gene_1858331	0.182342	1.41082	-2.94	0.000101231	0.0738665	0.109971	K03980 murJ, mviN; putative peptidoglycan lipid II flippase	Bacteria
gene_3988430	1.74265	13.3503	-2.94	0.000264382	0.0938042	0.137985		Bacteria	Bacteroidetes	Bacteroidia	Bacteroidales	Prevotellaceae	Prevotella	Prevotella copri
gene_3264845	0.171184	1.32343	-2.94	0.000221006	0.0859909	0.114811		Bacteria	Firmicutes	Clostridia	Eubacteriales	Peptostreptococcaceae	Terrisporobacter	Terrisporobacter othiniensis
gene_754187	0.0461781	0.360009	-2.94	2.73008e-05	0.0491701	0.0795068		Bacteria	Firmicutes	Bacilli	Bacillales	Bacillaceae	Geobacillus	Geobacillus thermodenitrificans
gene_294406	0.0347947	0.273127	-2.94	4.0368e-06	0.0204822	0.0509052	K14059 int; integrase	Bacteria	Firmicutes	Erysipelotrichia	Erysipelotrichales	Coprobacillaceae	Coprobacillus	Coprobacillus cateniformis
gene_3509552	0.160968	1.2304	-2.93	0.00011397	0.0761229	0.109971	K03327 TC.MATE, SLC47A, norM, mdtK, dinF; multidrug resistance protein, MATE family	Bacteria
gene_928892	6.15524	47.0108	-2.93	3.76974e-07	0.00437289	0.0147399		Bacteria	Bacteroidetes	Bacteroidia	Bacteroidales	Prevotellaceae	Prevotella	Prevotella copri CAG:164
gene_3988427	0.829392	6.34524	-2.93	0.000149711	0.0786419	0.109971		Bacteria	Bacteroidetes	Bacteroidia	Bacteroidales	Prevotellaceae	Prevotella	unclassified Prevotella species
gene_3264116	0.0313329	0.246105	-2.93	0.000154545	0.0786419	0.109971	K00820 glmS, GFPT; glutamine---fructose-6-phosphate transaminase (isomerizing) [EC:2.6.1.16]	Bacteria	Firmicutes	Clostridia	Eubacteriales	Lachnospiraceae	Enterocloster	Enterocloster asparagiformis
gene_3496675	0.0260297	0.204836	-2.93	5.34824e-05	0.0577794	0.0848369	K23999 fom1; phosphoenolpyruvate phosphomutase / 2-hydroxyethylphosphonate cytidylyltransferase [EC:5.4.2.9 2.7.7.104]	Bacteria	Firmicutes	Clostridia	Eubacteriales	Clostridiaceae	Clostridium	Clostridium sp. CAG:91
gene_3250572	0.0183604	0.146137	-2.93	1.58301e-05	0.0391651	0.0770742		Bacteria	Firmicutes	Clostridia	Eubacteriales	Peptostreptococcaceae	Paraclostridium	Paraclostridium bifermentans
gene_1026932	0.0119371	0.0977085	-2.93	4.42629e-05	0.0531467	0.0795068		Bacteria	Firmicutes	Clostridia	Eubacteriales	Oscillospiraceae	Faecalibacterium	unclassified Faecalibacterium species
gene_177997	0.261235	1.97716	-2.92	0.000230667	0.0875888	0.119931	K03498 trkH, trkG, ktrB; trk system potassium uptake protein	Bacteria
gene_1787543	0.00275571	0.0275192	-2.92	1.72183e-05	0.0411316	0.0787727		Bacteria
gene_1973374	2.07773	15.7405	-2.92	3.3021e-05	0.0506405	0.0795068		Bacteria	Bacteroidetes	Bacteroidia	Bacteroidales	Bacteroidaceae	Bacteroides	Bacteroides fragilis
gene_1491086	0.258986	1.96694	-2.92	7.79784e-05	0.0685087	0.107724		Bacteria	Firmicutes	Clostridia	Eubacteriales	Peptostreptococcaceae	Paeniclostridium	Paeniclostridium sordellii
gene_430720	0.189668	1.44527	-2.92	0.000182458	0.0786419	0.109971	K03686 dnaJ; molecular chaperone DnaJ	Bacteria	Firmicutes	Clostridia	Eubacteriales	Peptostreptococcaceae	Clostridioides	Clostridioides difficile
gene_3656488	0.0281417	0.220015	-2.92	5.628e-06	0.0249307	0.0509052	K06400 spoIVCA; site-specific DNA recombinase	Bacteria	Firmicutes	Clostridia	Eubacteriales	Clostridiaceae	Clostridium	Clostridium sp. CAG:81
gene_1878898	0.291287	2.19719	-2.91	0.000153817	0.0786419	0.109971	K01876 DARS2, aspS; aspartyl-tRNA synthetase [EC:6.1.1.12]	Bacteria	Firmicutes	Clostridia	Eubacteriales	Peptostreptococcaceae	Romboutsia	[Clostridium] dakarense
gene_678423	0.0142823	0.114253	-2.91	0.000265617	0.0939538	0.138556		Bacteria	Firmicutes	Clostridia	Eubacteriales	Oscillospiraceae	Faecalibacterium	unclassified Faecalibacterium species
gene_3309215	0.00944311	0.0772788	-2.91	8.98564e-05	0.0708758	0.109735	K07491 K07491; putative transposase	Bacteria	Firmicutes	Bacilli	Lactobacillales	Streptococcaceae	Streptococcus	Streptococcus salivarius
gene_3799998	1.97289	14.7354	-2.9	2.28286e-05	0.0458851	0.0795068		Bacteria
gene_4198292	0.156704	1.17492	-2.9	0.000216397	0.0849831	0.112542	K03551 ruvB; holliday junction DNA helicase RuvB [EC:3.6.4.12]	Bacteria
gene_4128836	1.59474	11.872	-2.9	2.20715e-05	0.0456415	0.0795068		Bacteria	Bacteroidetes	Bacteroidia	Bacteroidales	Prevotellaceae	Prevotella	Prevotella copri
gene_177987	0.342329	2.55853	-2.9	0.000263809	0.0936951	0.137716	K23537 nupA; general nucleoside transport system ATP-binding protein	Bacteria	Firmicutes	Clostridia	Eubacteriales	Peptostreptococcaceae	Romboutsia	[Clostridium] dakarense
gene_2159452	0.14259	1.07203	-2.9	0.000109872	0.0749213	0.109971	K02040 pstS; phosphate transport system substrate-binding protein	Bacteria	Firmicutes	Clostridia	Eubacteriales	Peptostreptococcaceae	Romboutsia	[Clostridium] dakarense
gene_319944	0.0450593	0.343658	-2.9	3.85005e-05	0.0506405	0.0795068		Bacteria	Firmicutes	Erysipelotrichia	Erysipelotrichales	Erysipelotrichaceae	Holdemanella	Holdemanella biformis
gene_3800000	3.98072	29.7373	-2.9	2.70208e-07	0.00346079	0.0116109		Bacteria	Proteobacteria	Deltaproteobacteria	Desulfobacterales	Desulfobulbaceae	unclassified Desulfobulbaceae genus	Desulfobulbaceae bacterium BRH_c16a
gene_4277062	0	0.00640298	-2.89	0.000186362	0.0786419	0.109971	K03563 csrA; carbon storage regulator	Bacteria
gene_57043	2.00299	14.8298	-2.89	1.15977e-06	0.0096132	0.0236878		Bacteria	Bacteroidetes	Flavobacteriia	Flavobacteriales	Flavobacteriaceae	Nonlabens	Nonlabens dokdonensis
gene_1422721	0.377856	2.80334	-2.89	0.000265725	0.0939538	0.138606	K14138 acsB; acetyl-CoA synthase [EC:2.3.1.169]	Bacteria	Firmicutes	Clostridia	Eubacteriales	Peptostreptococcaceae	Romboutsia	[Clostridium] dakarense
gene_2159012	0.155156	1.16047	-2.89	9.59054e-05	0.072668	0.109962		Bacteria	Firmicutes	Clostridia	Eubacteriales	Peptostreptococcaceae	Romboutsia	[Clostridium] dakarense
gene_2067179	0.0333467	0.253693	-2.89	0.000225657	0.0869385	0.117227	K01735 aroB; 3-dehydroquinate synthase [EC:4.2.3.4]	Bacteria	Firmicutes	Erysipelotrichia	Erysipelotrichales	Erysipelotrichaceae	Holdemanella	Holdemanella biformis
gene_666238	0.936851	6.88704	-2.88	7.55711e-08	0.00147774	0.00284281	K01154 hsdS; type I restriction enzyme, S subunit [EC:3.1.21.3]	Bacteria	Bacteroidetes	Bacteroidia	Bacteroidales	Prevotellaceae	Prevotella	Prevotella copri
gene_3248142	0.647489	4.76757	-2.88	0.000164866	0.0786419	0.109971	K19119 cas5d; CRISPR-associated protein Cas5d	Bacteria	Bacteroidetes	Bacteroidia	Bacteroidales	Prevotellaceae	Prevotella	Prevotella brevis
gene_2456290	0.0461036	0.345524	-2.88	0.000246537	0.0905201	0.128759	K03831 mogA; molybdopterin adenylyltransferase [EC:2.7.7.75]	Bacteria	Firmicutes	Erysipelotrichia	Erysipelotrichales	Coprobacillaceae	Coprobacillus	Coprobacillus sp. 8_1_38FAA
gene_239523	0.00961922	0.0772329	-2.88	0.000207557	0.0828048	0.109971		Bacteria	Firmicutes	Clostridia	Eubacteriales	Oscillospiraceae	Faecalibacterium	Faecalibacterium prausnitzii
gene_430746	0.105468	0.780015	-2.87	0.000269201	0.0944099	0.14015	K01752 E4.3.1.17, sdaA, sdaB, tdcG; L-serine dehydratase [EC:4.3.1.17]	Bacteria
gene_2817087	1.6024	11.7265	-2.87	1.61666e-06	0.0114657	0.0273206		Bacteria	Bacteroidetes	Bacteroidia	Bacteroidales	Prevotellaceae	Prevotella	Prevotella paludivivens
gene_3653376	0.329285	2.40733	-2.87	0.000131601	0.0786419	0.109971	K12308 bgaB, lacA; beta-galactosidase [EC:3.2.1.23]	Bacteria	Firmicutes	Clostridia	Eubacteriales	Clostridiaceae	Clostridium	Clostridium saudiense
gene_3821125	0.167741	1.23362	-2.87	0.000258927	0.0927068	0.135335	K11105 cvrA, nhaP2; potassium/hydrogen antiporter	Bacteria	Firmicutes	Clostridia	Eubacteriales	Peptostreptococcaceae	Romboutsia	[Clostridium] dakarense
gene_3075721	0.0618133	0.458602	-2.87	1.2313e-05	0.0339718	0.0666624	K01005 tagT_U_V; polyisoprenyl-teichoic acid--peptidoglycan teichoic acid transferase [EC:2.7.8.-]	Bacteria	Firmicutes	Erysipelotrichia	Erysipelotrichales	Erysipelotrichaceae	Faecalitalea	Faecalitalea cylindroides
gene_754185	0.0574597	0.427049	-2.87	0.000191416	0.0794824	0.109971		Bacteria	Firmicutes	Clostridia	Eubacteriales	unclassified Eubacteriales family	unclassified Eubacteriales genus	unclassified Eubacteriales species
gene_2740981	0.0419172	0.313472	-2.87	6.10387e-06	0.02542	0.0509052		Bacteria	Firmicutes	unclassified Firmicutes class	unclassified Firmicutes order	unclassified Firmicutes family	unclassified Firmicutes genus	unclassified Firmicutes species
gene_485166	0.0186276	0.142112	-2.87	2.39635e-05	0.0468197	0.0795068	K03647 nrdI; protein involved in ribonucleotide reduction	Bacteria	Firmicutes	Erysipelotrichia	Erysipelotrichales	Erysipelotrichaceae	Holdemanella	Holdemanella biformis
gene_1495314	0.00785283	0.0636303	-2.87	0.000300506	0.0997652	0.148833		Bacteria	Firmicutes	Erysipelotrichia	Erysipelotrichales	Erysipelotrichaceae	Holdemanella	Holdemanella biformis
gene_3019085	0	0.0062874	-2.87	4.0696e-05	0.0506405	0.0795068		Bacteria	Proteobacteria	Alphaproteobacteria	Rickettsiales	Anaplasmataceae	Wolbachia	Wolbachia endosymbiont of Culex molestus
gene_667970	0.0555789	0.408844	-2.86	0.000173563	0.0786419	0.109971	K07560 dtd, DTD; D-aminoacyl-tRNA deacylase [EC:3.1.1.96]	Bacteria
gene_4360495	6.27844	45.6054	-2.86	1.4091e-07	0.00214308	0.00788679		Bacteria	Bacteroidetes	Bacteroidia	Bacteroidales	Prevotellaceae	Prevotella	Prevotella copri CAG:164
gene_1967237	0.585825	4.26729	-2.86	0.000112025	0.0755368	0.109971		Bacteria	Bacteroidetes	Bacteroidia	Bacteroidales	Prevotellaceae	Prevotella	Prevotella copri
gene_2740983	0.0429817	0.318542	-2.86	0.000218899	0.0856146	0.113756		Bacteria	Firmicutes	unclassified Firmicutes class	unclassified Firmicutes order	unclassified Firmicutes family	unclassified Firmicutes genus	unclassified Firmicutes species
gene_1703704	0	0.00624814	-2.86	0.000186362	0.0786419	0.109971		Bacteria	Firmicutes	Clostridia	Eubacteriales	Clostridiaceae	Clostridium	Clostridium leptum CAG:27
gene_4087774	0.000628339	0.0107775	-2.85	8.22033e-05	0.069184	0.108789		Bacteria
gene_3466187	0.0473389	0.347164	-2.85	7.52076e-05	0.0673721	0.106719	K03088 rpoE; RNA polymerase sigma-70 factor, ECF subfamily	Bacteria	Firmicutes	Clostridia	Eubacteriales	Peptostreptococcaceae	Terrisporobacter	Terrisporobacter glycolicus
gene_115013	0.0417891	0.306848	-2.85	0.000191497	0.0794824	0.109971	K16052 ynaI, mscMJ; MscS family membrane protein	Bacteria	Firmicutes	Clostridia	Eubacteriales	Oscillospiraceae	Faecalibacterium	Faecalibacterium prausnitzii
gene_4578849	0.00308262	0.0283756	-2.85	6.92527e-05	0.0653294	0.103427		Bacteria	Firmicutes	Bacilli	Lactobacillales	Streptococcaceae	Streptococcus	Streptococcus parasanguinis
gene_4437477	0.0730092	0.530312	-2.84	6.56252e-05	0.0640374	0.100441		Bacteria
gene_4584357	5.77422	41.3745	-2.84	1.13998e-07	0.00177318	0.00565876		Bacteria	Bacteroidetes	Bacteroidia	Bacteroidales	Bacteroidaceae	Bacteroides	Bacteroides oleiciplenus
gene_880777	0.104046	0.753191	-2.84	7.19002e-05	0.0664131	0.105108	K04769 spoVT; AbrB family transcriptional regulator, stage V sporulation protein T	Bacteria	Firmicutes	Clostridia	Eubacteriales	Peptostreptococcaceae	Romboutsia	[Clostridium] dakarense
gene_2624319	0.0193279	0.144865	-2.84	0.000230693	0.0875888	0.119946	K01448 amiABC; N-acetylmuramoyl-L-alanine amidase [EC:3.5.1.28]	Bacteria	Firmicutes	Clostridia	Eubacteriales	Peptostreptococcaceae	Paraclostridium	Paraclostridium bifermentans
gene_2990038	0.000325187	0.00851306	-2.84	1.64983e-05	0.0401115	0.0780346	K08234 yaeR; glyoxylase I family protein	Bacteria	Firmicutes	Clostridia	Eubacteriales	Lachnospiraceae	Coprococcus	Coprococcus sp. CAG:782
gene_3893263	0.210248	1.50111	-2.83	0.000274122	0.0952205	0.142163		Bacteria
gene_2415298	0.159498	1.13836	-2.83	0.0001465	0.0786419	0.109971	K03547 sbcD, mre11; DNA repair protein SbcD/Mre11	Bacteria
gene_2817088	5.54378	39.3788	-2.83	5.72438e-07	0.00589136	0.0212807		Bacteria	Bacteroidetes	Bacteroidia	Bacteroidales	Bacteroidaceae	Bacteroides	unclassified Bacteroides species
gene_112516	0.11911	0.853494	-2.83	0.000231642	0.0877409	0.120467		Bacteria	Firmicutes	Clostridia	Eubacteriales	Clostridiaceae	Clostridium	unclassified Clostridium species
gene_1753897	0.113082	0.811071	-2.83	0.000117759	0.0769586	0.109971	K06973 K06973; uncharacterized protein	Bacteria	Firmicutes	Clostridia	Eubacteriales	Peptostreptococcaceae	Romboutsia	[Clostridium] dakarense
gene_960869	0.0411405	0.297854	-2.83	7.37141e-05	0.0670877	0.106052		Bacteria	Firmicutes	Clostridia	Eubacteriales	Peptostreptococcaceae	Romboutsia	[Clostridium] dakarense
gene_2362478	0.0188865	0.139965	-2.83	0.000185354	0.0786419	0.109971		Bacteria	Firmicutes	Erysipelotrichia	Erysipelotrichales	Erysipelotrichaceae	Holdemanella	Holdemanella biformis
gene_3735886	0.230886	1.63703	-2.82	0.0002863	0.0971458	0.146128	K18707 mtaB; threonylcarbamoyladenosine tRNA methylthiotransferase MtaB [EC:2.8.4.5]	Bacteria
gene_4437506	0.0620119	0.44428	-2.82	4.12818e-06	0.0206228	0.0509052		Bacteria
gene_2196679	4.12475	29.1165	-2.82	2.68129e-08	0.000991931	0.00172806		Bacteria	Bacteroidetes	Bacteroidia	Bacteroidales	Bacteroidaceae	Bacteroides	Bacteroides clarus
gene_1860938	0.0661028	0.471405	-2.82	0.000112025	0.0755368	0.109971		Bacteria	Bacteroidetes	Bacteroidia	Bacteroidales	Bacteroidaceae	Bacteroides	Bacteroides stercorirosoris
gene_2430977	0.124809	0.886567	-2.82	8.31119e-06	0.0284545	0.0509052	K07138 K07138; uncharacterized protein	Bacteria	Firmicutes	Clostridia	Eubacteriales	Clostridiaceae	Clostridium	Clostridium sp. CL-6
gene_3226130	0.0185092	0.137144	-2.82	0.000120138	0.0776181	0.109971		Bacteria	Firmicutes	Erysipelotrichia	Erysipelotrichales	Erysipelotrichaceae	Holdemanella	Holdemanella biformis
gene_2159417	0.178161	1.2595	-2.81	7.35161e-05	0.0670421	0.105957		Bacteria
gene_4119693	6.38621	44.6883	-2.81	1.94501e-08	0.000806765	0.00141178	K21572 susD; starch-binding outer membrane protein, SusD/RagB family	Bacteria	Bacteroidetes	Bacteroidia	Bacteroidales	Prevotellaceae	Prevotella	Prevotella sp. CAG:520
gene_1491067	0.151513	1.07164	-2.81	0.000179791	0.0786419	0.109971	K02025 ABC.MS.P; multiple sugar transport system permease protein	Bacteria	Firmicutes	Clostridia	Eubacteriales	Peptostreptococcaceae	Romboutsia	[Clostridium] dakarense
gene_2417277	0.101018	0.714286	-2.81	2.15615e-05	0.0456157	0.0795068	K03698 cbf, cbf1; 3'-5' exoribonuclease [EC:3.1.-.-]	Bacteria	Firmicutes	Clostridia	Eubacteriales	unclassified Eubacteriales family	unclassified Eubacteriales genus	unclassified Eubacteriales species
gene_1833414	0.0476253	0.33948	-2.81	9.12399e-05	0.0711618	0.109817		Bacteria	Firmicutes	Clostridia	Eubacteriales	Peptococcaceae	Dehalobacter	unclassified Dehalobacter species
gene_3770063	0.0226956	0.16499	-2.81	8.8912e-05	0.0705598	0.109667		Bacteria	Firmicutes	Clostridia	Eubacteriales	Oscillospiraceae	Faecalibacterium	unclassified Faecalibacterium species
gene_3417839	0.0124247	0.0929385	-2.81	5.59373e-05	0.0593081	0.0884071		Bacteria	Firmicutes	Clostridia	Eubacteriales	Clostridiaceae	Hungatella	Hungatella hathewayi
gene_3285834	0.00547747	0.0443434	-2.81	7.55648e-05	0.067383	0.106864	K00549 metE; 5-methyltetrahydropteroyltriglutamate--homocysteine methyltransferase [EC:2.1.1.14]	Bacteria	Firmicutes	Erysipelotrichia	Erysipelotrichales	Erysipelotrichaceae	Holdemanella	Holdemanella biformis
gene_611296	2.51387	17.5093	-2.8	8.89122e-07	0.00806375	0.0236878		Bacteria	Bacteroidetes	Bacteroidia	Bacteroidales	Prevotellaceae	Prevotella	Prevotella copri
gene_4434218	0.0443718	0.311977	-2.79	2.15369e-05	0.0456157	0.0795068	K09936 TC.BAT2; bacterial/archaeal transporter family-2 protein	Bacteria
gene_667969	0.381624	2.6396	-2.79	9.43028e-05	0.0721931	0.109932	K01139 spoT; GTP diphosphokinase / guanosine-3',5'-bis(diphosphate) 3'-diphosphatase [EC:2.7.6.5 3.1.7.2]	Bacteria	Firmicutes	Clostridia	Eubacteriales	Peptostreptococcaceae	Romboutsia	[Clostridium] dakarense
gene_3098670	0.143848	0.998237	-2.79	8.10985e-05	0.069184	0.108557	K07456 mutS2; DNA mismatch repair protein MutS2	Bacteria	Firmicutes	Erysipelotrichia	Erysipelotrichales	Erysipelotrichaceae	Holdemanella	Holdemanella biformis
gene_960870	0.0890945	0.620971	-2.79	0.000194764	0.0802025	0.109971		Bacteria	Firmicutes	Clostridia	Eubacteriales	Peptostreptococcaceae	Romboutsia	[Clostridium] dakarense
gene_368233	0.0143343	0.105274	-2.79	0.000163971	0.0786419	0.109971		Bacteria	Firmicutes	Erysipelotrichia	Erysipelotrichales	Erysipelotrichaceae	Dielma	Dielma fastidiosa
gene_4437496	0.244744	1.68298	-2.78	0.000259824	0.0929307	0.135784		Bacteria
gene_1010003	1.70919	11.7819	-2.78	0.000122261	0.0781011	0.109971	K01154 hsdS; type I restriction enzyme, S subunit [EC:3.1.21.3]	Bacteria	Bacteroidetes	Flavobacteriia	Flavobacteriales	Flavobacteriaceae	Psychroserpens	Psychroserpens sp. Hel_I_66
gene_4214065	0.938451	6.45608	-2.78	0.000109359	0.0747332	0.109971		Bacteria	Bacteroidetes	Bacteroidia	Bacteroidales	Prevotellaceae	Prevotella	Prevotella pectinovora
gene_4471640	0.86013	5.92009	-2.78	8.22033e-05	0.069184	0.108789		Bacteria	Bacteroidetes	Bacteroidia	Bacteroidales	Bacteroidaceae	Bacteroides	Bacteroides plebeius CAG:211
gene_3061286	0.165349	1.14364	-2.78	0.000126007	0.0786419	0.109971	K03438 mraW, rsmH; 16S rRNA (cytosine1402-N4)-methyltransferase [EC:2.1.1.199]	Bacteria	Firmicutes	Clostridia	Eubacteriales	Peptostreptococcaceae	Romboutsia	[Clostridium] dakarense
gene_2922149	0.0907438	0.630768	-2.78	0.000150964	0.0786419	0.109971	K00858 ppnK, NADK; NAD+ kinase [EC:2.7.1.23]	Bacteria	Firmicutes	Clostridia	Eubacteriales	Peptostreptococcaceae	Romboutsia	[Clostridium] dakarense
gene_244865	0.0905332	0.626594	-2.78	0.000299094	0.0994894	0.148641		Bacteria	Firmicutes	Erysipelotrichia	Erysipelotrichales	Erysipelotrichaceae	Holdemanella	Holdemanella biformis
gene_754190	0.0826837	0.575469	-2.78	3.42314e-05	0.0506405	0.0795068	K07741 antB; anti-repressor protein	Bacteria	Firmicutes	Clostridia	Eubacteriales	Peptostreptococcaceae	Paeniclostridium	Paeniclostridium sordellii
gene_4512691	0.0479633	0.334996	-2.78	4.64892e-05	0.0541943	0.0795068	K22373 larA; lactate racemase [EC:5.1.2.1]	Bacteria	Firmicutes	Clostridia	Eubacteriales	Lachnospiraceae	Enterocloster	Enterocloster asparagiformis
gene_2360503	0.0305243	0.216036	-2.78	9.50784e-05	0.072668	0.109949		Bacteria	Firmicutes	Clostridia	Eubacteriales	Oscillospiraceae	Faecalibacterium	Faecalibacterium prausnitzii
gene_2740984	0.0193571	0.138693	-2.78	9.16655e-06	0.0289678	0.0514197		Bacteria	Firmicutes	unclassified Firmicutes class	unclassified Firmicutes order	unclassified Firmicutes family	unclassified Firmicutes genus	unclassified Firmicutes species
gene_1852197	0.0177021	0.127196	-2.78	0.00020707	0.0827843	0.109971	K07699 spo0A; two-component system, response regulator, stage 0 sporulation protein A	Bacteria	Firmicutes	Clostridia	Eubacteriales	Oscillospiraceae	Faecalibacterium	Faecalibacterium prausnitzii
gene_4360494	4.06726	27.8164	-2.77	2.68066e-05	0.0488586	0.0795068		Bacteria	Bacteroidetes	Bacteroidia	Bacteroidales	Prevotellaceae	Prevotella	Prevotella copri CAG:164
gene_4315649	0.164466	1.1262	-2.77	0.00010843	0.0747332	0.109971		Bacteria	Bacteroidetes	Bacteroidia	Bacteroidales	unclassified Bacteroidales family	unclassified Bacteroidales genus	unclassified Bacteroidales species
gene_3007484	0.0928429	0.637296	-2.77	3.06072e-05	0.0506405	0.0795068	K01153 hsdR; type I restriction enzyme, R subunit [EC:3.1.21.3]	Bacteria	Firmicutes	Clostridia	Eubacteriales	Peptostreptococcaceae	Paeniclostridium	Paeniclostridium sordellii
gene_3776929	0.00211968	0.0202218	-2.77	6.29064e-06	0.0258298	0.0509052		Bacteria	Firmicutes	Erysipelotrichia	Erysipelotrichales	Erysipelotrichaceae	Holdemanella	Holdemanella biformis
gene_4088035	0.114345	0.782811	-2.76	0.0002374	0.0887364	0.123666	K02933 RP-L6, MRPL6, rplF; large subunit ribosomal protein L6	Bacteria
gene_2817092	5.11478	34.6458	-2.76	3.81906e-09	0.000340271	0.000437679		Bacteria	Bacteroidetes	Bacteroidia	Bacteroidales	Bacteroidaceae	Bacteroides	Bacteroides sp. CAG:598
gene_278647	0.670178	4.55508	-2.76	0.000195847	0.0804447	0.109971		Bacteria	Bacteroidetes	Bacteroidia	Bacteroidales	Prevotellaceae	Prevotella	Prevotella bryantii
gene_4512689	0.0346576	0.239953	-2.76	5.00942e-05	0.05625	0.0799909		Bacteria	Firmicutes	Negativicutes	Acidaminococcales	Acidaminococcaceae	Acidaminococcus	Acidaminococcus sp. BV3L6
gene_2339076	0.00725031	0.0548023	-2.76	0.000262144	0.0933673	0.136921	K08640 E3.4.17.14; zinc D-Ala-D-Ala carboxypeptidase [EC:3.4.17.14]	Bacteria	Firmicutes	Clostridia	Eubacteriales	Oscillospiraceae	Faecalibacterium	unclassified Faecalibacterium species
gene_340719	0	0.00576868	-2.76	4.0696e-05	0.0506405	0.0795068		Bacteria	Firmicutes	Clostridia	Eubacteriales	Lachnospiraceae	Blautia	Blautia obeum
gene_4585671	12.0042	80.7164	-2.75	0.000150487	0.0786419	0.109971		Bacteria	Bacteroidetes	Bacteroidia	Bacteroidales	Prevotellaceae	Prevotella	Prevotella sp. CAG:386
gene_4438222	3.15309	21.1947	-2.75	6.0931e-06	0.02542	0.0509052		Bacteria	Bacteroidetes	Bacteroidia	Bacteroidales	Bacteroidaceae	Bacteroides	unclassified Bacteroides species
gene_905134	2.11756	14.2844	-2.75	0.00013722	0.0786419	0.109971		Bacteria	Bacteroidetes	Bacteroidia	Bacteroidales	Prevotellaceae	Prevotella	Prevotella copri
gene_1054669	13.1373	88.1184	-2.75	7.28644e-10	0.000110818	0.000437679		Bacteria	Firmicutes	Clostridia	Eubacteriales	Oscillospiraceae	Ruminococcus	Ruminococcus champanellensis
gene_4188197	0.0298961	0.206363	-2.75	0.000116406	0.0766039	0.109971		Bacteria	Firmicutes	Erysipelotrichia	Erysipelotrichales	Erysipelotrichaceae	Holdemanella	Holdemanella biformis
gene_2053975	0.0107814	0.0779858	-2.75	9.7447e-05	0.0730477	0.109971		Bacteria	Firmicutes	Clostridia	Eubacteriales	Lachnospiraceae	unclassified Lachnospiraceae genus	unclassified Lachnospiraceae species
gene_3204857	0.0076671	0.057493	-2.75	0.000184049	0.0786419	0.109971		Bacteria	Firmicutes	Clostridia	Eubacteriales	Oscillospiraceae	Faecalibacterium	unclassified Faecalibacterium species
gene_2713319	0.00299609	0.025922	-2.75	0.000104116	0.0743273	0.109971	K01838 pgmB; beta-phosphoglucomutase [EC:5.4.2.6]	Bacteria	Firmicutes	unclassified Firmicutes class	unclassified Firmicutes order	unclassified Firmicutes family	unclassified Firmicutes genus	Firmicutes bacterium CAG:212
gene_3941330	1.68427	11.2875	-2.74	0.000106487	0.0745918	0.109971		Bacteria	Bacteroidetes	Bacteroidia	Bacteroidales	Prevotellaceae	Prevotella	Prevotella sp. CAG:1058
gene_2028309	0.186285	1.24932	-2.74	4.38742e-05	0.0529942	0.0795068	K00615 E2.2.1.1, tktA, tktB; transketolase [EC:2.2.1.1]	Bacteria	Firmicutes	Clostridia	Eubacteriales	Peptostreptococcaceae	Romboutsia	[Clostridium] dakarense
gene_2581395	0.157677	1.06088	-2.74	0.000142623	0.0786419	0.109971	K01271 pepQ; Xaa-Pro dipeptidase [EC:3.4.13.9]	Bacteria	Firmicutes	Clostridia	Eubacteriales	Peptostreptococcaceae	Romboutsia	[Clostridium] dakarense
gene_1422747	0.100871	0.67885	-2.74	5.07905e-07	0.00534783	0.0193987		Bacteria	Firmicutes	Clostridia	Eubacteriales	Peptostreptococcaceae	Romboutsia	[Clostridium] dakarense
gene_3709769	0.0621229	0.419664	-2.74	0.000278815	0.0959026	0.143872	K03501 gidB, rsmG; 16S rRNA (guanine527-N7)-methyltransferase [EC:2.1.1.170]	Bacteria	Firmicutes	Erysipelotrichia	Erysipelotrichales	Erysipelotrichaceae	Holdemanella	Holdemanella biformis
gene_4471849	0.073349	0.49183	-2.73	6.97259e-05	0.0655126	0.103756		Bacteria
gene_3941332	1.95158	12.91	-2.73	2.52725e-05	0.0477762	0.0795068	K02551 menD; 2-succinyl-5-enolpyruvyl-6-hydroxy-3-cyclohexene-1-carboxylate synthase [EC:2.2.1.9]	Bacteria	Firmicutes	Clostridia	Eubacteriales	Lachnospiraceae	Herbinix	Herbinix hemicellulosilytica
gene_3796662	0.126441	0.84327	-2.73	4.52536e-06	0.0215829	0.0509052	K00789 metK; S-adenosylmethionine synthetase [EC:2.5.1.6]	Bacteria	Firmicutes	Clostridia	Eubacteriales	Peptostreptococcaceae	Paeniclostridium	Paeniclostridium sordellii
gene_555907	0.118872	0.795711	-2.73	0.000256874	0.0924908	0.134292		Bacteria	Firmicutes	Clostridia	Eubacteriales	Peptostreptococcaceae	Clostridioides	Clostridioides difficile
gene_4088028	0.0819787	0.549007	-2.73	3.92101e-05	0.0506405	0.0795068	K02878 RP-L16, MRPL16, rplP; large subunit ribosomal protein L16	Bacteria	Firmicutes	Clostridia	Eubacteriales	Peptostreptococcaceae	Terrisporobacter	Terrisporobacter glycolicus
gene_1495316	0.0187658	0.130248	-2.73	0.000109579	0.0747713	0.109971		Bacteria	Firmicutes	Erysipelotrichia	Erysipelotrichales	Erysipelotrichaceae	Holdemanella	Holdemanella biformis
gene_1835320	0.0141289	0.0995106	-2.73	4.17496e-05	0.0514836	0.0795068	K07217 K07217; Mn-containing catalase	Bacteria	Firmicutes	Clostridia	Eubacteriales	Peptostreptococcaceae	Paeniclostridium	Paeniclostridium sordellii
gene_2780193	0	0.00564587	-2.73	4.0696e-05	0.0506405	0.0795068		Bacteria	Firmicutes	Negativicutes	Veillonellales	Veillonellaceae	Veillonella	Veillonella atypica
gene_37813	0.180666	1.19217	-2.72	0.000279772	0.0959593	0.144194	K15460 yfiC, trmX; tRNA1Val (adenine37-N6)-methyltransferase [EC:2.1.1.223]	Bacteria
gene_3534617	0.0361226	0.244107	-2.72	0.000114785	0.0761229	0.109971	K10117 msmE; raffinose/stachyose/melibiose transport system substrate-binding protein	Bacteria
gene_3845835	4.53928	29.9122	-2.72	2.76523e-06	0.0161066	0.0441345	K07012 cas3; CRISPR-associated endonuclease/helicase Cas3 [EC:3.1.-.- 3.6.4.-]	Bacteria	Bacteroidetes	Bacteroidia	Bacteroidales	Tannerellaceae	Parabacteroides	Parabacteroides distasonis
gene_3120158	2.35544	15.5432	-2.72	2.25741e-05	0.0457206	0.0795068	K01198 xynB; xylan 1,4-beta-xylosidase [EC:3.2.1.37]	Bacteria	Bacteroidetes	Bacteroidia	Bacteroidales	Prevotellaceae	Prevotella	Prevotella sp. AGR2160
gene_4272612	0.207036	1.37372	-2.72	4.56496e-05	0.0537274	0.0795068	K01182 IMA, malL; oligo-1,6-glucosidase [EC:3.2.1.10]	Bacteria	Firmicutes	Clostridia	Eubacteriales	Peptostreptococcaceae	Romboutsia	[Clostridium] dakarense
gene_1153552	0.0967464	0.643777	-2.72	8.84339e-05	0.0705161	0.109629		Bacteria	Firmicutes	Clostridia	Eubacteriales	Peptostreptococcaceae	Clostridioides	Clostridioides difficile
gene_3792470	0.0168282	0.116567	-2.72	0.000138909	0.0786419	0.109971	K02379 fdhD; FdhD protein	Bacteria	Firmicutes	Clostridia	Eubacteriales	Oscillospiraceae	Faecalibacterium	Faecalibacterium prausnitzii
gene_4119694	3.67964	24.0228	-2.71	2.49529e-08	0.000948762	0.00172806	K21571 susE_F; starch-binding outer membrane protein SusE/F	Bacteria	Bacteroidetes	Bacteroidia	Bacteroidales	Prevotellaceae	Prevotella	Prevotella sp. CAG:520
gene_2095714	0.742786	4.85188	-2.71	9.58332e-05	0.072668	0.109961		Bacteria	Bacteroidetes	Bacteroidia	Bacteroidales	Prevotellaceae	Prevotella	Prevotella copri
gene_1306598	0.112516	0.740899	-2.71	4.12624e-05	0.0510667	0.0795068	K00575 cheR; chemotaxis protein methyltransferase CheR [EC:2.1.1.80]	Bacteria	Firmicutes	Clostridia	Eubacteriales	Peptostreptococcaceae	Paeniclostridium	Paeniclostridium sordellii
gene_2134001	0.0677736	0.45053	-2.71	0.000104116	0.0743273	0.109971		Bacteria	Firmicutes	Negativicutes	Selenomonadales	Selenomonadaceae	Selenomonas	Selenomonas sp. FOBRC6
gene_2249931	0.0315364	0.212298	-2.71	0.000163971	0.0786419	0.109971	K23518 MACROD, ymdB; O-acetyl-ADP-ribose deacetylase [EC:3.1.1.106]	Bacteria	Firmicutes	Erysipelotrichia	Erysipelotrichales	Erysipelotrichaceae	Holdemanella	Holdemanella biformis
gene_382759	0.0117402	0.0821824	-2.71	0.000101599	0.0740066	0.109971		Bacteria	Firmicutes	Clostridia	Eubacteriales	Lachnospiraceae	Oribacterium	Oribacterium sp. NK2B42
gene_3061311	0.00202346	0.0187292	-2.71	0.000103686	0.0743273	0.109971		Bacteria	Firmicutes	unclassified Firmicutes class	unclassified Firmicutes order	unclassified Firmicutes family	unclassified Firmicutes genus	unclassified Firmicutes species
gene_928932	0.195452	1.27877	-2.7	0.000134502	0.0786419	0.109971	K03327 TC.MATE, SLC47A, norM, mdtK, dinF; multidrug resistance protein, MATE family	Bacteria
gene_4257548	1.84327	11.9703	-2.7	1.24186e-05	0.0341337	0.0671174		Bacteria	Bacteroidetes	Bacteroidia	Bacteroidales	Prevotellaceae	Prevotella	Prevotella oralis
gene_676810	0.416935	2.72022	-2.7	0.00010479	0.0745087	0.109971		Bacteria	Firmicutes	Negativicutes	Selenomonadales	Selenomonadaceae	Megamonas	Megamonas rupellensis
gene_205949	0.0410104	0.271608	-2.7	0.000302512	0.0998259	0.14908		Bacteria	Firmicutes	Erysipelotrichia	Erysipelotrichales	Erysipelotrichaceae	Holdemanella	Holdemanella biformis
gene_4198297	0.0361607	0.240249	-2.7	9.15883e-05	0.0713549	0.109834		Bacteria	Firmicutes	Clostridia	Eubacteriales	Peptostreptococcaceae	Terrisporobacter	Terrisporobacter othiniensis
gene_4085154	0.0196943	0.133668	-2.7	9.18921e-06	0.0289678	0.0515237	K19504 gfrE; glucoselysine-6-phosphate deglycase	Bacteria	Firmicutes	Clostridia	Eubacteriales	Lachnospiraceae	Enterocloster	Enterocloster asparagiformis
gene_92973	0.0103107	0.0720475	-2.69	5.37567e-06	0.0242046	0.0509052	K06752 MHC2; MHC class II antigen	Bacteria
gene_3409468	25.2813	163.242	-2.69	1.61392e-08	0.000768044	0.000915949		Bacteria	Bacteroidetes	Bacteroidia	Bacteroidales	Prevotellaceae	Prevotella	Prevotella sp. CAG:1092
gene_2159440	0.446273	2.87969	-2.69	0.000212557	0.0840318	0.11077	K04759 feoB; ferrous iron transport protein B	Bacteria	Firmicutes	Clostridia	Eubacteriales	Peptostreptococcaceae	Clostridioides	Clostridioides difficile
gene_2036989	0.249977	1.62335	-2.69	0.000301145	0.0997919	0.148914	K00602 purH; phosphoribosylaminoimidazolecarboxamide formyltransferase / IMP cyclohydrolase [EC:2.1.2.3 3.5.4.10]	Bacteria	Firmicutes	Clostridia	Eubacteriales	Peptostreptococcaceae	Romboutsia	[Clostridium] dakarense
gene_2904548	0.131159	0.853242	-2.69	0.00026684	0.0940662	0.139112	K01258 pepT; tripeptide aminopeptidase [EC:3.4.11.4]	Bacteria	Firmicutes	Clostridia	Eubacteriales	Peptostreptococcaceae	Romboutsia	[Clostridium] dakarense
gene_2107897	0.0123386	0.0853503	-2.69	7.89213e-05	0.0688949	0.108006	K02015 ABC.FEV.P; iron complex transport system permease protein	Bacteria	Firmicutes	unclassified Firmicutes class	unclassified Firmicutes order	unclassified Firmicutes family	unclassified Firmicutes genus	Firmicutes bacterium CAG:176
gene_4463979	0.0941729	0.614305	-2.69	0.000180372	0.0786419	0.109971	K06921 K06921; uncharacterized protein	Bacteria	Nitrospirae	Thermodesulfovibrionia	Thermodesulfovibrionales	Thermodesulfovibrionaceae	Thermodesulfovibrio	Thermodesulfovibrio islandicus
gene_1980058	4.52796	28.9367	-2.68	7.88716e-05	0.0688949	0.107992		Bacteria	Bacteroidetes	Bacteroidia	Bacteroidales	Prevotellaceae	Prevotella	Prevotella sp. CAG:386
gene_1242238	2.07681	13.2928	-2.68	0.000303036	0.0999268	0.149141		Bacteria	Bacteroidetes	Bacteroidia	Bacteroidales	Tannerellaceae	Parabacteroides	Parabacteroides gordonii
gene_1626613	0.500897	3.22644	-2.68	9.621e-05	0.0728385	0.109965		Bacteria	Bacteroidetes	Bacteroidia	Bacteroidales	unclassified Bacteroidales family	Phocaeicola	Phocaeicola dorei
gene_4088023	0.0346974	0.227834	-2.68	6.06519e-05	0.0618229	0.0948779	K02892 RP-L23, MRPL23, rplW; large subunit ribosomal protein L23	Bacteria	Firmicutes	Clostridia	Eubacteriales	Peptostreptococcaceae	Romboutsia	[Clostridium] dakarense
gene_2972530	0.0127076	0.0868203	-2.68	0.000302512	0.0998259	0.14908		Bacteria	Firmicutes	Clostridia	Eubacteriales	Peptostreptococcaceae	Paeniclostridium	Paeniclostridium sordellii
gene_4401354	0.0119484	0.0818376	-2.68	4.20053e-05	0.0517056	0.0795068		Bacteria	Firmicutes	Erysipelotrichia	Erysipelotrichales	Erysipelotrichaceae	Holdemanella	Holdemanella biformis
gene_2389024	2.18248	13.8747	-2.67	0.000109359	0.0747332	0.109971		Bacteria	Bacteroidetes	Bacteroidia	Bacteroidales	Tannerellaceae	Parabacteroides	Parabacteroides sp. CAG:409
gene_888484	0.701158	4.45852	-2.67	0.000301963	0.0997919	0.149015	K01154 hsdS; type I restriction enzyme, S subunit [EC:3.1.21.3]	Bacteria	Firmicutes	Clostridia	Eubacteriales	Oscillospiraceae	Pseudoflavonifractor	Pseudoflavonifractor capillosus
gene_2299139	0.145815	0.931572	-2.67	0.000264076	0.0937413	0.137841	K07263 pqqL; zinc protease [EC:3.4.24.-]	Bacteria	Firmicutes	Clostridia	Eubacteriales	Peptostreptococcaceae	Romboutsia	[Clostridium] dakarense
gene_1555199	0.683995	4.32724	-2.66	0.000161837	0.0786419	0.109971		Bacteria
gene_1242291	6.14956	38.925	-2.66	1.67598e-05	0.040675	0.0783364		Bacteria	Bacteroidetes	Bacteroidia	Bacteroidales	Prevotellaceae	Prevotella	Prevotella copri
gene_4120540	5.86821	37.2164	-2.66	9.63351e-05	0.0728837	0.109966	K07133 K07133; uncharacterized protein	Bacteria	Bacteroidetes	Bacteroidia	Bacteroidales	Bacteroidaceae	Bacteroides	Bacteroides acidifaciens
gene_3835666	3.45412	21.7739	-2.66	6.14885e-05	0.0622524	0.0959249		Bacteria	Bacteroidetes	Bacteroidia	Bacteroidales	Rikenellaceae	Alistipes	Alistipes sp. CAG:831
gene_1825475	0.167889	1.0642	-2.66	0.000285619	0.0970111	0.145948	K03312 gltS; glutamate:Na+ symporter, ESS family	Bacteria	Firmicutes	Clostridia	Eubacteriales	Peptostreptococcaceae	Romboutsia	[Clostridium] dakarense
gene_3653364	0.124231	0.789904	-2.66	0.000125752	0.0786419	0.109971		Bacteria	Firmicutes	Clostridia	Eubacteriales	Peptostreptococcaceae	Terrisporobacter	Terrisporobacter glycolicus
gene_4005090	0.0577322	0.369324	-2.66	0.000278815	0.0959026	0.143872		Bacteria	Firmicutes	Erysipelotrichia	Erysipelotrichales	Erysipelotrichaceae	Holdemanella	Holdemanella biformis
gene_2229370	4.51674	28.2708	-2.65	1.49292e-05	0.0378709	0.0753083		Bacteria
gene_3800002	4.57305	28.7599	-2.65	5.60532e-08	0.00123751	0.00197113		Bacteria	Bacteroidetes	Bacteroidia	Bacteroidales	Prevotellaceae	Prevotella	Prevotella sp. CAG:1185
gene_1148353	1.88937	11.8984	-2.65	1.43192e-05	0.0367732	0.0737772		Bacteria	Bacteroidetes	Bacteroidia	Bacteroidales	Prevotellaceae	Prevotella	Prevotella pectinovora
gene_2023904	1.57353	9.9077	-2.65	1.48953e-05	0.0378709	0.0752305	K01154 hsdS; type I restriction enzyme, S subunit [EC:3.1.21.3]	Bacteria	Bacteroidetes	Bacteroidia	Bacteroidales	Bacteroidaceae	Bacteroides	unclassified Bacteroides species
gene_460764	0.27401	1.73105	-2.65	3.14614e-06	0.0174349	0.0478291		Bacteria	Firmicutes	Clostridia	Eubacteriales	Oscillospiraceae	Faecalibacterium	unclassified Faecalibacterium species
gene_3706075	4.90298	30.5573	-2.64	6.75812e-05	0.0645258	0.102158		Bacteria	Bacteroidetes	Bacteroidia	Bacteroidales	Prevotellaceae	Prevotella	Prevotella copri
gene_1976237	2.27113	14.1321	-2.64	5.29597e-05	0.0574863	0.0840761		Bacteria	Bacteroidetes	Bacteroidia	Bacteroidales	Prevotellaceae	Prevotella	Prevotella stercorea
gene_4255834	0.496469	3.09853	-2.64	7.1625e-06	0.0276933	0.0509052		Bacteria	Bacteroidetes	Bacteroidia	Bacteroidales	Prevotellaceae	Prevotella	Prevotella copri CAG:164
gene_724140	0.296805	1.85074	-2.64	0.000265652	0.0939538	0.138572	K03431 glmM; phosphoglucosamine mutase [EC:5.4.2.10]	Bacteria	Firmicutes	Clostridia	Eubacteriales	Peptostreptococcaceae	Romboutsia	[Clostridium] dakarense
gene_3242563	0.152507	0.956689	-2.64	0.000234357	0.0882253	0.121969	K08997 SELENOO, selO; serine/tyrosine/threonine adenylyltransferase [EC:2.7.7.-]	Bacteria	Firmicutes	Clostridia	Eubacteriales	Peptostreptococcaceae	Romboutsia	[Clostridium] dakarense
gene_150919	0.0821908	0.516356	-2.64	7.02517e-05	0.0657968	0.104107	K19115 csh2; CRISPR-associated protein Csh2	Bacteria	Firmicutes	Clostridia	Eubacteriales	Clostridiaceae	Caloranaerobacter	Caloranaerobacter azorensis
gene_550574	0.0434311	0.275512	-2.64	0.000157839	0.0786419	0.109971		Bacteria	Firmicutes	Clostridia	Eubacteriales	Clostridiaceae	Clostridium	Clostridium amazonitimonense
gene_3326916	0.0288173	0.185069	-2.64	6.51767e-05	0.0639066	0.10001		Bacteria	Firmicutes	Clostridia	Eubacteriales	Oscillospiraceae	Faecalibacterium	Faecalibacterium prausnitzii
gene_133759	0.00712132	0.0494633	-2.64	1.55639e-05	0.0388757	0.076611		Bacteria	Firmicutes	Erysipelotrichia	Erysipelotrichales	Erysipelotrichaceae	Holdemanella	Holdemanella biformis
gene_1230784	0.0555865	0.348548	-2.63	3.67988e-05	0.0506405	0.0795068	K02315 dnaC; DNA replication protein DnaC	Bacteria
gene_1010002	4.99883	30.8759	-2.63	2.21208e-05	0.0456415	0.0795068	K01153 hsdR; type I restriction enzyme, R subunit [EC:3.1.21.3]	Bacteria	Bacteroidetes	Bacteroidia	Bacteroidales	Prevotellaceae	Prevotella	Prevotella sp. CAG:732
gene_4115348	0.11317	0.704562	-2.63	0.000236238	0.0885747	0.123017	K00847 E2.7.1.4, scrK; fructokinase [EC:2.7.1.4]	Bacteria	Firmicutes	Clostridia	Eubacteriales	Clostridiaceae	Clostridium	Clostridium saccharoperbutylacetonicum
gene_1218578	0.0568151	0.357529	-2.63	0.000267274	0.0941682	0.139306		Bacteria	Firmicutes	Erysipelotrichia	Erysipelotrichales	Erysipelotrichaceae	Holdemanella	Holdemanella biformis
gene_1878866	0.0428351	0.270822	-2.63	0.000283485	0.0965737	0.145351	K07090 K07090; uncharacterized protein	Bacteria	Firmicutes	Clostridia	Eubacteriales	Peptostreptococcaceae	Romboutsia	[Clostridium] dakarense
gene_4674464	0.0154141	0.100529	-2.63	0.000252025	0.0915912	0.131746		Bacteria	Firmicutes	Erysipelotrichia	Erysipelotrichales	Erysipelotrichaceae	Holdemanella	Holdemanella biformis
gene_1308049	0.0136662	0.0896684	-2.63	1.10151e-05	0.0320185	0.0605411		Bacteria	Firmicutes	Clostridia	Eubacteriales	unclassified Eubacteriales family	unclassified Eubacteriales genus	unclassified Eubacteriales species
gene_3139960	0.00623196	0.0438631	-2.63	0.000273292	0.0952024	0.141839		Bacteria	Firmicutes	Clostridia	Eubacteriales	Clostridiaceae	Clostridium	Clostridium sp. CAG:43
gene_314082	0.00428744	0.0316407	-2.63	0.000187785	0.0788599	0.109971		Bacteria	Firmicutes	Clostridia	Eubacteriales	Oscillospiraceae	Thermoclostridium	Thermoclostridium stercorarium
gene_3323182	19.952	122.284	-2.62	1.74135e-05	0.0415253	0.0789243	K00986 ltrA; RNA-directed DNA polymerase [EC:2.7.7.49]	Bacteria	Bacteroidetes	Bacteroidia	Bacteroidales	Prevotellaceae	Prevotella	Prevotella sp. CAG:279
gene_3531336	5.76344	35.3943	-2.62	5.30431e-05	0.0574863	0.0841973		Bacteria	Bacteroidetes	Bacteroidia	Bacteroidales	unclassified Bacteroidales family	Phocaeicola	Phocaeicola coprophilus
gene_545698	0.0995687	0.617728	-2.62	8.69617e-05	0.0699574	0.10949	K04486 E3.1.3.15B; histidinol-phosphatase (PHP family) [EC:3.1.3.15]	Bacteria	Firmicutes	Clostridia	Eubacteriales	Peptostreptococcaceae	Romboutsia	[Clostridium] dakarense
gene_444561	0.0959917	0.597202	-2.62	0.000120437	0.0776181	0.109971		Bacteria	Firmicutes	Clostridia	Eubacteriales	Peptostreptococcaceae	Paeniclostridium	Paeniclostridium sordellii
gene_1266729	0.0309167	0.195079	-2.62	0.00024604	0.0904533	0.128484		Bacteria	Firmicutes	Erysipelotrichia	Erysipelotrichales	Erysipelotrichaceae	Holdemanella	Holdemanella biformis
gene_3235064	0.0208103	0.132762	-2.62	0.000261012	0.0931852	0.13637	K02769 fruAb; fructose PTS system EIIB component [EC:2.7.1.202]	Bacteria	Firmicutes	unclassified Firmicutes class	unclassified Firmicutes order	unclassified Firmicutes family	unclassified Firmicutes genus	unclassified Firmicutes species
gene_2894595	0.0126186	0.0824791	-2.62	0.000109328	0.0747332	0.109971		Bacteria	Firmicutes	Clostridia	Thermoanaerobacterales	Thermoanaerobacterales Family III. Incertae Sedis	Thermoanaerobacterium	Thermoanaerobacterium thermosaccharolyticum
gene_4188190	0.00874309	0.0590677	-2.62	0.000189894	0.0791656	0.109971		Bacteria	Firmicutes	Erysipelotrichia	Erysipelotrichales	Erysipelotrichaceae	Holdemanella	Holdemanella biformis
gene_4119692	13.5631	82.7579	-2.61	1.77163e-06	0.0123725	0.0295705	K21573 susC; TonB-dependent starch-binding outer membrane protein SusC	Bacteria	Bacteroidetes	Bacteroidia	Bacteroidales	Prevotellaceae	Prevotella	Prevotella stercorea
gene_2749058	5.40657	33.0022	-2.61	6.97119e-08	0.00140326	0.0025309	K01126 E3.1.4.46, glpQ, ugpQ; glycerophosphoryl diester phosphodiesterase [EC:3.1.4.46]	Bacteria	Bacteroidetes	Bacteroidia	Bacteroidales	Bacteroidaceae	Bacteroides	Bacteroides cellulosilyticus
gene_1599502	2.30212	14.034	-2.61	0.000220342	0.0858633	0.114476		Bacteria	Bacteroidetes	Bacteroidia	Bacteroidales	unclassified Bacteroidales family	unclassified Bacteroidales genus	unclassified Bacteroidales species
gene_3519522	1.21706	7.43261	-2.61	8.69031e-05	0.0699574	0.109484	K01153 hsdR; type I restriction enzyme, R subunit [EC:3.1.21.3]	Bacteria	Bacteroidetes	Bacteroidia	Bacteroidales	Prevotellaceae	Prevotella	Prevotella sp. CAG:732
gene_485165	0.044232	0.274791	-2.61	0.000204099	0.0822401	0.109971		Bacteria	Firmicutes	Erysipelotrichia	Erysipelotrichales	Erysipelotrichaceae	Holdemanella	Holdemanella biformis
gene_2346365	0.0104547	0.0688843	-2.61	9.34523e-05	0.0719762	0.109908		Bacteria	Firmicutes	Erysipelotrichia	Erysipelotrichales	Erysipelotrichaceae	Holdemanella	Holdemanella biformis
gene_1318185	5.3777	32.571	-2.6	9.01834e-05	0.0709034	0.109756	K21573 susC; TonB-dependent starch-binding outer membrane protein SusC	Bacteria	Bacteroidetes	Bacteroidia	Bacteroidales	Prevotellaceae	Prevotella	Prevotella sp. CAG:732
gene_1573814	3.80318	23.0605	-2.6	9.07537e-05	0.07098	0.10979		Bacteria	Bacteroidetes	Bacteroidia	Bacteroidales	Bacteroidaceae	Bacteroides	Bacteroides ovatus
gene_4320002	3.41853	20.6987	-2.6	7.1402e-09	0.000542971	0.000437679	K01198 xynB; xylan 1,4-beta-xylosidase [EC:3.2.1.37]	Bacteria	Bacteroidetes	Bacteroidia	Marinilabiliales	Marinilabiliaceae	Marinilabilia	Marinilabilia salmonicolor
gene_3127740	0.0862647	0.529071	-2.6	0.000299094	0.0994894	0.148641	K05540 dusB; tRNA-dihydrouridine synthase B [EC:1.-.-.-]	Bacteria	Firmicutes	Erysipelotrichia	Erysipelotrichales	Erysipelotrichaceae	Holdemanella	Holdemanella biformis
gene_1885613	0.021266	0.134357	-2.6	0.000109083	0.0747332	0.109971	K07304 msrA; peptide-methionine (S)-S-oxide reductase [EC:1.8.4.11]	Bacteria	Firmicutes	Erysipelotrichia	Erysipelotrichales	Erysipelotrichaceae	Holdemanella	Holdemanella biformis
gene_871019	0	0.00502085	-2.59	0.000186362	0.0786419	0.109971		Bacteria
gene_1626609	0.416208	2.50482	-2.59	0.000155811	0.0786419	0.109971		Bacteria	Bacteroidetes	Bacteroidia	Bacteroidales	unclassified Bacteroidales family	Phocaeicola	Phocaeicola dorei
gene_4437491	0.414546	2.49716	-2.59	0.0002268	0.0871788	0.117836	K07126 K07126; uncharacterized protein	Bacteria	Firmicutes	Clostridia	Eubacteriales	Peptostreptococcaceae	Clostridioides	Clostridioides difficile
gene_2367251	0.0256815	0.159195	-2.59	2.716e-05	0.0491049	0.0795068	K00558 DNMT1, dcm; DNA (cytosine-5)-methyltransferase 1 [EC:2.1.1.37]	Bacteria	Firmicutes	Clostridia	Eubacteriales	Lachnospiraceae	Coprococcus	Coprococcus eutactus CAG:665
gene_268936	0.0256056	0.159059	-2.59	4.46536e-05	0.0532883	0.0795068		Bacteria	Firmicutes	Clostridia	Eubacteriales	Clostridiaceae	Clostridium	Clostridium phoceensis
gene_2229371	0.999421	5.97978	-2.58	0.000112025	0.0755368	0.109971		Bacteria	Bacteroidetes	Bacteroidia	Bacteroidales	Bacteroidaceae	Bacteroides	Bacteroides ovatus
gene_460765	0.442741	2.65431	-2.58	2.6403e-05	0.0486849	0.0795068		Bacteria	Firmicutes	Clostridia	Eubacteriales	Oscillospiraceae	Faecalibacterium	Faecalibacterium prausnitzii
gene_2205924	0.0338808	0.206933	-2.58	0.000271647	0.0948303	0.141177	K01963 accD; acetyl-CoA carboxylase carboxyl transferase subunit beta [EC:6.4.1.2 2.1.3.15]	Bacteria	Firmicutes	Clostridia	Eubacteriales	Peptostreptococcaceae	Terrisporobacter	Terrisporobacter othiniensis
gene_728074	0.00899791	0.0588327	-2.58	4.84404e-05	0.0553927	0.0795068	K04762 hslR; ribosome-associated heat shock protein Hsp15	Bacteria	Firmicutes	Clostridia	Eubacteriales	Clostridiaceae	Clostridium	Clostridium sp. CAG:7
gene_4437500	0.411115	2.46988	-2.58	0.000127656	0.0786419	0.109971	K04759 feoB; ferrous iron transport protein B	Bacteria	Tenericutes	Mollicutes	Haloplasmatales	Haloplasmataceae	Haloplasma	Haloplasma contractile
gene_3821142	0.00748314	0.0494916	-2.57	8.59538e-05	0.0697161	0.109376		Bacteria
gene_4410885	4.21116	24.9728	-2.57	2.68e-05	0.0488586	0.0795068		Bacteria	Bacteroidetes	Bacteroidia	Bacteroidales	Prevotellaceae	Prevotella	Prevotella maculosa
gene_1066829	1.20733	7.17249	-2.57	0.000174741	0.0786419	0.109971		Bacteria	Bacteroidetes	Bacteroidia	Bacteroidales	Bacteroidaceae	Bacteroides	Bacteroides eggerthii
gene_1422732	0.219177	1.30293	-2.57	0.000189378	0.0791656	0.109971	K04487 iscS, NFS1; cysteine desulfurase [EC:2.8.1.7]	Bacteria	Firmicutes	Clostridia	Eubacteriales	Peptostreptococcaceae	Romboutsia	[Clostridium] dakarense
gene_1383021	0.123049	0.737129	-2.57	3.33416e-05	0.0506405	0.0795068		Bacteria	Firmicutes	Bacilli	Bacillales	Paenibacillaceae	Paenibacillus	Paenibacillus pini
gene_2201440	0.270797	1.59903	-2.56	6.75859e-05	0.0645258	0.102161	K18954 pobR; AraC family transcriptional regulator, transcriptional activator of pobA	Bacteria	Bacteroidetes	Bacteroidia	Bacteroidales	Prevotellaceae	Prevotella	Prevotella pectinovora
gene_3425484	0.0212938	0.130128	-2.56	0.000110965	0.0753284	0.109971		Bacteria	Firmicutes	Erysipelotrichia	Erysipelotrichales	Erysipelotrichaceae	Holdemanella	Holdemanella biformis
gene_831895	0.0574992	0.342547	-2.55	0.000109359	0.0747332	0.109971		Bacteria
gene_734923	4.38513	25.5994	-2.55	1.68758e-05	0.040812	0.0784578		Bacteria	Bacteroidetes	Bacteroidia	Bacteroidales	Prevotellaceae	Prevotella	Prevotella copri CAG:164
gene_3328033	2.4451	14.3222	-2.55	0.000303139	0.0999268	0.149152		Bacteria	Bacteroidetes	Bacteroidia	Bacteroidales	Prevotellaceae	Prevotella	Prevotella melaninogenica
gene_1168727	1.96995	11.5635	-2.55	0.000106692	0.0745918	0.109971		Bacteria	Bacteroidetes	Bacteroidia	Bacteroidales	Prevotellaceae	Prevotella	Prevotella melaninogenica
gene_3806980	1.72375	10.0931	-2.55	7.54664e-06	0.0281076	0.0509052		Bacteria	Bacteroidetes	Bacteroidia	Bacteroidales	Prevotellaceae	Prevotella	Prevotella multisaccharivorax
gene_37806	0.534253	3.12553	-2.55	0.000110382	0.0751321	0.109971	K01874 MARS, metG; methionyl-tRNA synthetase [EC:6.1.1.10]	Bacteria	Firmicutes	Clostridia	Eubacteriales	Peptostreptococcaceae	Romboutsia	[Clostridium] dakarense
gene_119185	0.139564	0.824324	-2.55	0.000167446	0.0786419	0.109971	K00655 plsC; 1-acyl-sn-glycerol-3-phosphate acyltransferase [EC:2.3.1.51]	Bacteria	Firmicutes	Clostridia	Eubacteriales	Peptostreptococcaceae	Clostridioides	Clostridioides difficile
gene_3534614	0.0369845	0.222061	-2.55	0.000123455	0.0785247	0.109971		Bacteria	Firmicutes	unclassified Firmicutes class	unclassified Firmicutes order	unclassified Firmicutes family	unclassified Firmicutes genus	Firmicutes bacterium CAG:424
gene_473547	0.00615615	0.041011	-2.55	0.000289805	0.097875	0.146973		Bacteria	Firmicutes	Erysipelotrichia	Erysipelotrichales	Erysipelotrichaceae	Holdemanella	Holdemanella biformis
gene_3983695	0.217979	1.27612	-2.54	2.94777e-05	0.0506405	0.0795068		Bacteria
gene_1242290	9.08351	52.7508	-2.54	3.48559e-07	0.00411299	0.0137565		Bacteria	Bacteroidetes	Bacteroidia	Bacteroidales	Prevotellaceae	Prevotella	Prevotella copri
gene_2507437	4.16896	24.2206	-2.54	3.61287e-05	0.0506405	0.0795068		Bacteria	Chlamydiae	Chlamydiia	Chlamydiales	Chlamydiaceae	Chlamydia	Chlamydia trachomatis
gene_1908200	0.132218	0.775811	-2.54	0.000202558	0.0819815	0.109971		Bacteria	Firmicutes	Clostridia	Eubacteriales	Peptococcaceae	unclassified Peptococcaceae genus	unclassified Peptococcaceae species
gene_4199982	0.0380474	0.224989	-2.53	7.57724e-06	0.0281076	0.0509052		Bacteria	Firmicutes	Erysipelotrichia	Erysipelotrichales	Erysipelotrichaceae	Holdemanella	Holdemanella biformis
gene_2267738	0.0113068	0.0701743	-2.53	0.000256731	0.0924908	0.134218	K01142 E3.1.11.2, xthA; exodeoxyribonuclease III [EC:3.1.11.2]	Bacteria	Firmicutes	unclassified Firmicutes class	unclassified Firmicutes order	unclassified Firmicutes family	unclassified Firmicutes genus	Firmicutes bacterium CAG:176
gene_2606989	0.0157148	0.0945547	-2.52	2.43382e-05	0.046865	0.0795068		Bacteria	Firmicutes	Clostridia	Eubacteriales	Clostridiaceae	Clostridium	Clostridium sp. CAG:43
gene_2798413	0.00790199	0.0499836	-2.52	0.000133787	0.0786419	0.109971		Bacteria	Firmicutes	Erysipelotrichia	Erysipelotrichales	Erysipelotrichaceae	Holdemanella	Holdemanella biformis
gene_4565463	0.0511145	0.296774	-2.51	0.000184273	0.0786419	0.109971		Bacteria
gene_1423109	0.0311333	0.182421	-2.51	0.00026234	0.0933673	0.137016		Bacteria
gene_2967067	1.58374	9.0149	-2.51	9.09843e-05	0.0710434	0.109803	K09144 K09144; uncharacterized protein	Bacteria	Bacteroidetes	Bacteroidia	Bacteroidales	Prevotellaceae	Prevotella	Prevotella disiens
gene_350631	1.34158	7.6569	-2.51	0.00016129	0.0786419	0.109971	K03169 topB; DNA topoisomerase III [EC:5.6.2.1]	Bacteria	Bacteroidetes	Bacteroidia	Bacteroidales	Prevotellaceae	Prevotella	Prevotella copri
gene_4011004	0.543471	3.09472	-2.51	0.000226843	0.0871788	0.117858	K01548 kdpC; potassium-transporting ATPase KdpC subunit	Bacteria	Bacteroidetes	Bacteroidia	Bacteroidales	unclassified Bacteroidales family	Phocaeicola	Phocaeicola coprophilus
gene_1060117	0.449013	2.55711	-2.51	3.01591e-05	0.0506405	0.0795068	K07251 thiK; thiamine kinase [EC:2.7.1.89]	Bacteria	Firmicutes	Clostridia	Eubacteriales	Lachnospiraceae	Lachnospira	Lachnospira eligens
gene_2674544	0.181897	1.04034	-2.51	0.000174641	0.0786419	0.109971		Bacteria	Firmicutes	Clostridia	Eubacteriales	Clostridiaceae	Clostridium	Clostridium sp. HGF2
gene_4401352	0.13239	0.761232	-2.51	0.000216278	0.0849717	0.112485	K03150 thiH; 2-iminoacetate synthase [EC:4.1.99.19]	Bacteria	Firmicutes	Erysipelotrichia	Erysipelotrichales	Erysipelotrichaceae	Holdemanella	Holdemanella biformis
gene_126693	0.0277886	0.163078	-2.51	2.12526e-05	0.0452419	0.0795068		Bacteria	Firmicutes	Clostridia	Eubacteriales	Lachnospiraceae	Blautia	Blautia obeum
gene_3246902	0.0193458	0.115225	-2.51	0.000129574	0.0786419	0.109971	K02016 ABC.FEV.S; iron complex transport system substrate-binding protein	Bacteria	Firmicutes	Clostridia	Eubacteriales	unclassified Eubacteriales family	unclassified Eubacteriales genus	unclassified Eubacteriales species
gene_3769860	15.5279	87.7516	-2.5	0.000166224	0.0786419	0.109971		Bacteria	Bacteroidetes	Bacteroidia	Bacteroidales	Prevotellaceae	Prevotella	Prevotella sp. CAG:604
gene_3328032	7.73067	43.7891	-2.5	1.89504e-05	0.0426567	0.0795016		Bacteria	Bacteroidetes	Bacteroidia	Bacteroidales	Bacteroidaceae	Bacteroides	Bacteroides ovatus
gene_4569405	0.245226	1.39137	-2.5	0.000219455	0.0856146	0.114032	K01873 VARS, valS; valyl-tRNA synthetase [EC:6.1.1.9]	Bacteria	Firmicutes	Clostridia	Eubacteriales	Clostridiaceae	Clostridium	Clostridium sp. CAG:277
gene_4063717	0.0871822	0.498166	-2.5	5.28837e-05	0.0574863	0.0839657	K04077 groEL, HSPD1; chaperonin GroEL	Bacteria	Firmicutes	Erysipelotrichia	Erysipelotrichales	Erysipelotrichaceae	Holdemanella	Holdemanella biformis
gene_2558772	0.0539412	0.309742	-2.5	0.000212888	0.0840499	0.110918		Bacteria	Firmicutes	Clostridia	Eubacteriales	Peptostreptococcaceae	Romboutsia	[Clostridium] dakarense
gene_3416215	0.0456144	0.262814	-2.5	2.67497e-05	0.0488586	0.0795068		Bacteria	Firmicutes	Erysipelotrichia	Erysipelotrichales	Erysipelotrichaceae	Holdemanella	Holdemanella biformis
gene_3653361	0.0497642	0.283932	-2.49	4.11226e-05	0.0509398	0.0795068		Bacteria
gene_2415299	0.00388201	0.0265012	-2.49	4.85786e-06	0.0226943	0.0509052		Bacteria
gene_3328031	4.63125	26.0314	-2.49	9.16655e-06	0.0289678	0.0514197		Bacteria	Bacteroidetes	Bacteroidia	Bacteroidales	Bacteroidaceae	Bacteroides	Bacteroides acidifaciens
gene_3235511	1.69392	9.52045	-2.49	6.83728e-05	0.0649394	0.10278	K07063 K07063; uncharacterized protein	Bacteria	Bacteroidetes	Bacteroidia	Bacteroidales	Prevotellaceae	Prevotella	Prevotella sp. CAG:386
gene_3676296	0.0212865	0.124604	-2.49	0.000114252	0.0761229	0.109971	K01258 pepT; tripeptide aminopeptidase [EC:3.4.11.4]	Bacteria	Firmicutes	Clostridia	Eubacteriales	Oscillospiraceae	Oscillibacter	Oscillibacter sp. ER4
gene_903645	0.0127557	0.0760161	-2.49	8.8912e-05	0.0705598	0.109667		Bacteria	Firmicutes	Clostridia	Eubacteriales	Oscillospiraceae	Faecalibacterium	Faecalibacterium prausnitzii
gene_22457	0.00188502	0.0151939	-2.49	8.72912e-05	0.0699574	0.109524		Bacteria	Proteobacteria	Alphaproteobacteria	Rickettsiales	Anaplasmataceae	Wolbachia	Wolbachia endosymbiont of Drosophila ananassae
gene_2375933	5.21533	29.1505	-2.48	0.000214519	0.084523	0.11166	K06921 K06921; uncharacterized protein	Bacteria
gene_3868030	3.8175	21.2763	-2.48	0.000229272	0.0873967	0.11917		Bacteria	Bacteroidetes	Bacteroidia	Bacteroidales	Prevotellaceae	Prevotella	Prevotella disiens
gene_3242558	0.114534	0.643069	-2.48	0.000115347	0.0763526	0.109971	K00882 fruK; 1-phosphofructokinase [EC:2.7.1.56]	Bacteria	Firmicutes	Clostridia	Eubacteriales	Peptostreptococcaceae	Clostridioides	Clostridioides difficile
gene_244867	0.0804261	0.453641	-2.48	0.000165095	0.0786419	0.109971	K00872 thrB; homoserine kinase [EC:2.7.1.39]	Bacteria	Firmicutes	Erysipelotrichia	Erysipelotrichales	Erysipelotrichaceae	Holdemanella	Holdemanella biformis
gene_68553	0.0164418	0.0961618	-2.48	0.000127159	0.0786419	0.109971	K01462 PDF, def; peptide deformylase [EC:3.5.1.88]	Bacteria	Firmicutes	Erysipelotrichia	Erysipelotrichales	Erysipelotrichaceae	Holdemanella	Holdemanella biformis
gene_1880261	11.2359	62.7432	-2.48	4.54421e-09	0.000365888	0.000437679	K07485 K07485; transposase	Bacteria	unclassified Bacteria phylum	unclassified Bacteria class	unclassified Bacteria order	unclassified Bacteria family	unclassified Bacteria genus	unclassified Bacteria species
gene_2072973	1.18916	6.57208	-2.47	0.000279249	0.0959424	0.144019		Bacteria
gene_212284	11.633	64.4875	-2.47	1.30829e-05	0.0350442	0.0697773		Bacteria	Bacteroidetes	Bacteroidia	Bacteroidales	Bacteroidaceae	Bacteroides	unclassified Bacteroides species
gene_2817089	4.55359	25.2509	-2.47	3.7215e-06	0.0195922	0.0505908		Bacteria	Bacteroidetes	Bacteroidia	Bacteroidales	Prevotellaceae	Prevotella	Prevotella pectinovora
gene_658754	1.54931	8.56908	-2.47	8.95324e-05	0.0708423	0.109713	K07484 K07484; transposase	Bacteria	Bacteroidetes	Bacteroidia	Bacteroidales	Prevotellaceae	Prevotella	Prevotella sp. CAG:604
gene_2918263	0.375331	2.08245	-2.47	0.000251854	0.0915878	0.131654	K09951 cas2; CRISPR-associated protein Cas2	Bacteria	Firmicutes	Erysipelotrichia	Erysipelotrichales	Erysipelotrichaceae	Holdemanella	Holdemanella biformis
gene_4088043	0.0210509	0.120915	-2.47	0.000104293	0.0743273	0.109971	K02518 infA; translation initiation factor IF-1	Bacteria	Firmicutes	Clostridia	Eubacteriales	Peptostreptococcaceae	Peptacetobacter	Peptacetobacter hiranonis
gene_3829782	0.00500735	0.0323872	-2.47	5.71203e-05	0.0600811	0.0900993		Bacteria	Firmicutes	Erysipelotrichia	Erysipelotrichales	Erysipelotrichaceae	Holdemanella	Holdemanella biformis
gene_3806979	1.16652	6.41842	-2.46	3.01591e-05	0.0506405	0.0795068		Bacteria
gene_418506	0.16796	0.928087	-2.46	0.000177389	0.0786419	0.109971		Bacteria
gene_673286	2.89602	15.8838	-2.46	0.000228516	0.0873399	0.11876		Bacteria	Bacteroidetes	Bacteroidia	Bacteroidales	Prevotellaceae	Prevotella	Prevotella copri
gene_4208525	2.40809	13.2828	-2.46	0.000161181	0.0786419	0.109971	K21573 susC; TonB-dependent starch-binding outer membrane protein SusC	Bacteria	Bacteroidetes	Bacteroidia	Bacteroidales	Bacteroidaceae	Bacteroides	Bacteroides thetaiotaomicron
gene_2498512	0.150336	0.830348	-2.46	0.000190485	0.0792226	0.109971		Bacteria	Firmicutes	Erysipelotrichia	Erysipelotrichales	Erysipelotrichaceae	Holdemanella	Holdemanella biformis
gene_4680275	0.081521	0.453795	-2.46	0.000241143	0.0893356	0.125759		Bacteria	Firmicutes	Clostridia	Eubacteriales	Lachnospiraceae	Roseburia	Roseburia sp. CAG:380
gene_922954	0.00686892	0.0424352	-2.46	2.22943e-05	0.0456415	0.0795068		Bacteria	Firmicutes	Clostridia	Eubacteriales	Peptostreptococcaceae	Paeniclostridium	Paeniclostridium sordellii
gene_928896	2.5874	14.1553	-2.45	5.86097e-05	0.0607828	0.092175	K19171 dndD; DNA sulfur modification protein DndD	Bacteria	Bacteroidetes	Bacteroidia	Bacteroidales	Prevotellaceae	Prevotella	Prevotella copri
gene_2595414	1.01139	5.52498	-2.45	0.000132028	0.0786419	0.109971		Bacteria	Bacteroidetes	Bacteroidia	Bacteroidales	Prevotellaceae	Prevotella	Prevotella copri
gene_1266728	0.140331	0.770301	-2.45	0.000225858	0.0869385	0.117333		Bacteria	Firmicutes	Erysipelotrichia	Erysipelotrichales	Erysipelotrichaceae	Holdemanella	Holdemanella biformis
gene_2375936	5.65686	30.745	-2.44	5.45478e-05	0.0585357	0.0863905	K01915 glnA, GLUL; glutamine synthetase [EC:6.3.1.2]	Bacteria	Bacteroidetes	Bacteroidia	Bacteroidales	Prevotellaceae	Prevotella	Prevotella sp. CAG:604
gene_4604324	0.203304	1.10762	-2.44	6.48496e-05	0.0637805	0.0996869		Bacteria	Bacteroidetes	Bacteroidia	Bacteroidales	Bacteroidaceae	Bacteroides	Bacteroides sp. 3_1_40A
gene_3127741	0.0943225	0.517214	-2.44	0.000201156	0.0816311	0.109971	K04083 hslO; molecular chaperone Hsp33	Bacteria	Firmicutes	Erysipelotrichia	Erysipelotrichales	Erysipelotrichaceae	Holdemanella	Holdemanella biformis
gene_843334	0.0631434	0.343754	-2.43	0.000267511	0.0942276	0.139411		Bacteria
gene_585966	0.0189744	0.106388	-2.43	8.035e-05	0.069184	0.108383		Bacteria
gene_2786504	0.010978	0.0633616	-2.43	0.000228921	0.0873399	0.118979		Bacteria
gene_212275	5.78707	31.135	-2.43	5.50765e-05	0.058577	0.0871602	K01625 eda; 2-dehydro-3-deoxyphosphogluconate aldolase / (4S)-4-hydroxy-2-oxoglutarate aldolase [EC:4.1.2.14 4.1.3.42]	Bacteria	Bacteroidetes	Bacteroidia	Bacteroidales	Prevotellaceae	Prevotella	unclassified Prevotella species
gene_3551433	1.082	5.85488	-2.43	0.000281972	0.0962739	0.144897	K07497 K07497; putative transposase	Bacteria	Firmicutes	Clostridia	Eubacteriales	Peptostreptococcaceae	Paeniclostridium	Paeniclostridium sordellii
gene_3128200	0.0538485	0.294419	-2.43	0.000117651	0.0769424	0.109971	K06295 gerKA; spore germination protein KA	Bacteria	Firmicutes	Clostridia	Eubacteriales	Lachnospiraceae	Blautia	Blautia hansenii
gene_429025	0.0450394	0.247432	-2.43	0.000238808	0.0891166	0.124453	K06967 trmK; tRNA (adenine22-N1)-methyltransferase [EC:2.1.1.217]	Bacteria	Firmicutes	Erysipelotrichia	Erysipelotrichales	Erysipelotrichaceae	Holdemanella	Holdemanella biformis
gene_319950	0.0430423	0.236462	-2.43	6.22204e-05	0.0625008	0.0968076	K02601 nusG; transcription termination/antitermination protein NusG	Bacteria	Firmicutes	Erysipelotrichia	Erysipelotrichales	Erysipelotrichaceae	Holdemanella	Holdemanella biformis
gene_3868031	1.01085	5.39867	-2.42	0.000296936	0.0991759	0.14832		Bacteria
gene_357747	0.0704426	0.38061	-2.42	4.99418e-05	0.056206	0.0797805	K00963 UGP2, galU, galF; UTP--glucose-1-phosphate uridylyltransferase [EC:2.7.7.9]	Bacteria
gene_212285	10.4793	56.086	-2.42	9.73193e-05	0.0730477	0.109971	K21572 susD; starch-binding outer membrane protein, SusD/RagB family	Bacteria	Bacteroidetes	Bacteroidia	Bacteroidales	Bacteroidaceae	Bacteroides	unclassified Bacteroides species
gene_2077623	0.196934	1.06174	-2.42	0.000273618	0.0952024	0.141967	K02791 malX; maltose/glucose PTS system EIICB component [EC:2.7.1.199 2.7.1.208]	Bacteria	Firmicutes	Erysipelotrichia	Erysipelotrichales	Erysipelotrichaceae	Holdemanella	Holdemanella biformis
gene_3669598	0.173919	0.937809	-2.42	2.52549e-05	0.0477762	0.0795068	K17624 engCP, engBF, endoEF; endo-alpha-N-acetylgalactosaminidase [EC:3.2.1.97]	Bacteria	Firmicutes	Clostridia	Eubacteriales	Lachnospiraceae	unclassified Lachnospiraceae genus	Lachnospiraceae bacterium 6_1_63FAA
gene_3964089	0.0667553	0.362196	-2.42	6.46926e-05	0.0637805	0.0995287	K03831 mogA; molybdopterin adenylyltransferase [EC:2.7.7.75]	Bacteria	Firmicutes	Clostridia	Eubacteriales	Clostridiaceae	Clostridium	Clostridium botulinum
gene_2010930	1.14275	6.07913	-2.41	6.08131e-05	0.061843	0.0950826		Bacteria
gene_889156	0.753318	3.99486	-2.41	0.000117609	0.0769424	0.109971		Bacteria
gene_889155	2.61181	13.8956	-2.41	6.60894e-05	0.0641399	0.100872		Bacteria	Bacteroidetes	Bacteroidia	Bacteroidales	Bacteroidaceae	Bacteroides	Bacteroides reticulotermitis
gene_119194	0.160887	0.860605	-2.41	9.73721e-05	0.0730477	0.109971		Bacteria	Firmicutes	Clostridia	Eubacteriales	Peptostreptococcaceae	Clostridioides	Clostridioides difficile
gene_1345084	0.0247975	0.136052	-2.41	0.000284772	0.0968576	0.145717	K03101 lspA; signal peptidase II [EC:3.4.23.36]	Bacteria	Firmicutes	Clostridia	Eubacteriales	Lachnospiraceae	Roseburia	Roseburia sp. CAG:380
gene_3998163	0.0221631	0.12209	-2.41	0.000118421	0.0771409	0.109971		Bacteria	Firmicutes	Clostridia	Eubacteriales	Lachnospiraceae	unclassified Lachnospiraceae genus	Lachnospiraceae bacterium 6_1_63FAA
gene_687620	1.957	10.3001	-2.4	0.000187377	0.0788599	0.109971		Bacteria	Bacteroidetes	Bacteroidia	Bacteroidales	Bacteroidaceae	Bacteroides	Bacteroides sp. CAG:633
gene_2237637	0.104061	0.555035	-2.4	0.00018513	0.0786419	0.109971		Bacteria	Firmicutes	Erysipelotrichia	Erysipelotrichales	Erysipelotrichaceae	Holdemanella	Holdemanella biformis
gene_3122973	0.0750752	0.400153	-2.4	4.60403e-05	0.0539092	0.0795068	K20265 gadC; glutamate:GABA antiporter	Bacteria	Firmicutes	Clostridia	Eubacteriales	Clostridiaceae	Clostridium	Clostridium sp. Ade.TY
gene_4452530	0.0688136	0.36807	-2.4	0.000261943	0.0933673	0.136824		Bacteria	Firmicutes	Clostridia	Eubacteriales	Peptostreptococcaceae	Terrisporobacter	Terrisporobacter othiniensis
gene_4318878	0.0554175	0.297107	-2.4	1.10125e-05	0.0320185	0.0605282		Bacteria	Firmicutes	Clostridia	Eubacteriales	Peptostreptococcaceae	Terrisporobacter	Terrisporobacter othiniensis
gene_244869	0.033481	0.180425	-2.4	0.000202467	0.0819815	0.109971		Bacteria	Firmicutes	Erysipelotrichia	Erysipelotrichales	Erysipelotrichaceae	Holdemanella	Holdemanella biformis
gene_294404	0.0179018	0.098699	-2.4	0.000183251	0.0786419	0.109971		Bacteria	Firmicutes	Erysipelotrichia	Erysipelotrichales	Coprobacillaceae	Coprobacillus	Coprobacillus cateniformis
gene_583864	0.00612961	0.0365011	-2.4	0.000290398	0.0979535	0.147104	K07473 dinJ; DNA-damage-inducible protein J	Bacteria	Firmicutes	Bacilli	Lactobacillales	Lactobacillaceae	Ligilactobacillus	Ligilactobacillus ruminis
gene_2561367	0.849826	4.44821	-2.39	0.000210253	0.0834425	0.109971		Bacteria
gene_2285379	24.9626	130.921	-2.39	0.00029452	0.0987656	0.147915	K07495 K07495; putative transposase	Bacteria	Bacteroidetes	Bacteroidia	Bacteroidales	unclassified Bacteroidales family	Phocaeicola	Phocaeicola salanitronis
gene_1583568	3.28322	17.2494	-2.39	0.000139864	0.0786419	0.109971		Bacteria	Bacteroidetes	Bacteroidia	Bacteroidales	Prevotellaceae	Prevotella	Prevotella stercorea
gene_259452	1.68322	8.81733	-2.39	6.51327e-06	0.0261905	0.0509052		Bacteria	Bacteroidetes	Bacteroidia	Bacteroidales	Bacteroidaceae	Bacteroides	Bacteroides reticulotermitis
gene_4214061	1.33378	7.017	-2.39	8.72912e-05	0.0699574	0.109524		Bacteria	Bacteroidetes	Bacteroidia	Bacteroidales	unclassified Bacteroidales family	unclassified Bacteroidales genus	unclassified Bacteroidales species
gene_2503411	0.631249	3.31277	-2.39	0.000104421	0.0743273	0.109971	K07486 K07486; transposase	Bacteria	Firmicutes	Clostridia	Eubacteriales	Lachnospiraceae	Butyrivibrio	Butyrivibrio sp. WCD3002
gene_4291261	0.0749896	0.397765	-2.39	7.33824e-05	0.0670421	0.105891		Bacteria	Firmicutes	Erysipelotrichia	Erysipelotrichales	Erysipelotrichaceae	Holdemanella	Holdemanella biformis
gene_4437519	0.0149576	0.0820003	-2.38	1.06512e-05	0.0314887	0.0587146		Bacteria
gene_3496678	0.0146312	0.0801318	-2.38	0.000112877	0.0758126	0.109971		Bacteria
gene_4059600	7.73739	40.1845	-2.38	4.54366e-05	0.0536059	0.0795068		Bacteria	Bacteroidetes	Bacteroidia	Bacteroidales	Prevotellaceae	Prevotella	Prevotella sp. CAG:1092
gene_4024630	0.227054	1.18606	-2.38	0.000227901	0.0872587	0.118427	K01874 MARS, metG; methionyl-tRNA synthetase [EC:6.1.1.10]	Bacteria	Firmicutes	Clostridia	Eubacteriales	Lachnospiraceae	Roseburia	Roseburia sp. CAG:380
gene_928929	0.0705846	0.37241	-2.38	0.000266167	0.0939987	0.138808	K00059 fabG, OAR1; 3-oxoacyl-[acyl-carrier protein] reductase [EC:1.1.1.100]	Bacteria	Firmicutes	Clostridia	Eubacteriales	Peptostreptococcaceae	Romboutsia	[Clostridium] dakarense
gene_3482230	2.36412	12.3139	-2.38	6.44505e-06	0.0260235	0.0509052		Bacteria	Proteobacteria	Deltaproteobacteria	Desulfobacterales	Desulfobacteraceae	Desulfotignum	Desulfotignum phosphitoxidans
gene_1136882	0.00429924	0.0264169	-2.37	0.00010674	0.0745918	0.109971		Bacteria	Firmicutes	Clostridia	Eubacteriales	Lachnospiraceae	Coprococcus	Coprococcus catus
gene_3534618	0.0229741	0.121924	-2.36	0.000123455	0.0785247	0.109971		Bacteria
gene_901725	0.0436103	0.228109	-2.36	0.000279249	0.0959424	0.144019		Bacteria	Actinobacteria	Actinomycetia	Corynebacteriales	Mycobacteriaceae	Mycolicibacterium	Mycolicibacterium cosmeticum
gene_1613071	13.8348	71.2601	-2.36	2.40297e-06	0.0143632	0.0393374		Bacteria	Bacteroidetes	Bacteroidia	Bacteroidales	Prevotellaceae	Prevotella	Prevotella copri CAG:164
gene_2004563	3.82652	19.5893	-2.36	0.000132028	0.0786419	0.109971		Bacteria	Bacteroidetes	Bacteroidia	Bacteroidales	Prevotellaceae	Prevotella	Prevotella copri CAG:164
gene_2425984	0.207089	1.06506	-2.36	0.000253106	0.0917993	0.132322		Bacteria	Bacteroidetes	Bacteroidia	Bacteroidales	unclassified Bacteroidales family	Phocaeicola	Phocaeicola vulgatus
gene_2972528	0.18407	0.943296	-2.35	4.85923e-05	0.0554275	0.0795068		Bacteria
gene_3917331	3.93395	20.0403	-2.35	3.06398e-05	0.0506405	0.0795068	K07317 K07317; adenine-specific DNA-methyltransferase [EC:2.1.1.72]	Bacteria	Bacteroidetes	Bacteroidia	Bacteroidales	unclassified Bacteroidales family	unclassified Bacteroidales genus	unclassified Bacteroidales species
gene_2674541	0.114715	0.590941	-2.35	0.000303139	0.0999268	0.149152	K03427 hsdM; type I restriction enzyme M protein [EC:2.1.1.72]	Bacteria	Firmicutes	Clostridia	Eubacteriales	Clostridiaceae	Clostridium	Clostridium butyricum
gene_3988367	0.0353501	0.183697	-2.35	0.000109267	0.0747332	0.109971		Bacteria	Firmicutes	Erysipelotrichia	Erysipelotrichales	Erysipelotrichaceae	Holdemanella	Holdemanella biformis
gene_3701135	0.00617581	0.035572	-2.35	0.000104186	0.0743273	0.109971		Bacteria	Firmicutes	Clostridia	Eubacteriales	Clostridiaceae	Clostridium	Clostridium sp. CAG:7
gene_1266723	0.0289688	0.150456	-2.34	0.000228846	0.0873399	0.118938	K02614 paaI; acyl-CoA thioesterase [EC:3.1.2.-]	Bacteria	Firmicutes	Erysipelotrichia	Erysipelotrichales	Erysipelotrichaceae	Allobaculum	Allobaculum stercoricanis
gene_585959	0.00697159	0.0394207	-2.34	6.47311e-05	0.0637805	0.0995677		Bacteria	Firmicutes	Clostridia	Eubacteriales	Peptostreptococcaceae	Terrisporobacter	Terrisporobacter othiniensis
gene_4597167	2.90839	14.6769	-2.33	0.000147289	0.0786419	0.109971		Bacteria	Bacteroidetes	Bacteroidia	Bacteroidales	Bacteroidaceae	Bacteroides	unclassified Bacteroides species
gene_3917330	2.24231	11.2864	-2.33	9.07994e-05	0.07098	0.109793		Bacteria	Bacteroidetes	Bacteroidia	Bacteroidales	unclassified Bacteroidales family	unclassified Bacteroidales genus	unclassified Bacteroidales species
gene_4041626	0.0641294	0.327391	-2.33	0.000189912	0.0791656	0.109971	K10822 E7.4.2.2; nonpolar-amino-acid-transporting ATPase [EC:7.4.2.2]	Bacteria	Firmicutes	Clostridia	Eubacteriales	Lachnospiraceae	Blautia	Blautia obeum
gene_4286122	0.0362139	0.185548	-2.33	0.000282765	0.0964212	0.145138	K11690 dctM; C4-dicarboxylate transporter, DctM subunit	Bacteria	Firmicutes	Clostridia	Eubacteriales	Lachnospiraceae	unclassified Lachnospiraceae genus	unclassified Lachnospiraceae species
gene_4351412	1.07761	5.39217	-2.32	0.00019433	0.0801683	0.109971	K07386 pepO; putative endopeptidase [EC:3.4.24.-]	Bacteria	Bacteroidetes	Bacteroidia	Bacteroidales	Prevotellaceae	Prevotella	Prevotella copri
gene_3011005	0.136511	0.684997	-2.32	9.76909e-05	0.0730862	0.109971		Bacteria	Firmicutes	Clostridia	Eubacteriales	Peptostreptococcaceae	Paeniclostridium	Paeniclostridium sordellii
gene_451644	0.721634	3.58782	-2.31	0.000167896	0.0786419	0.109971		Bacteria
gene_1032895	0.00457548	0.0265754	-2.31	8.89216e-05	0.0705598	0.109668		Bacteria
gene_4475522	5.12622	25.4599	-2.31	6.03932e-05	0.0617414	0.0945464		Bacteria	Bacteroidetes	Bacteroidia	Bacteroidales	Prevotellaceae	Prevotella	Prevotella sp. CAG:386
gene_677938	4.01923	19.9283	-2.31	0.000228921	0.0873399	0.118979		Bacteria	Bacteroidetes	Bacteroidia	Bacteroidales	unclassified Bacteroidales family	unclassified Bacteroidales genus	unclassified Bacteroidales species
gene_3987492	0.151844	0.756696	-2.31	0.000232237	0.0877842	0.120795		Bacteria	Firmicutes	Clostridia	Eubacteriales	Lachnospiraceae	Herbinix	Herbinix hemicellulosilytica
gene_2992519	13.4491	66.3333	-2.3	4.89544e-05	0.055573	0.0795068		Bacteria	Bacteroidetes	Bacteroidia	Bacteroidales	Prevotellaceae	Prevotella	Prevotella copri
gene_734921	5.16144	25.4971	-2.3	7.44099e-05	0.0673002	0.106374		Bacteria	Bacteroidetes	Bacteroidia	Bacteroidales	Tannerellaceae	Parabacteroides	Parabacteroides goldsteinii
gene_2565605	0.197281	0.977584	-2.3	3.50115e-05	0.0506405	0.0795068	K01222 E3.2.1.86A, celF; 6-phospho-beta-glucosidase [EC:3.2.1.86]	Bacteria	Firmicutes	Erysipelotrichia	Erysipelotrichales	Erysipelotrichaceae	Faecalicoccus	Faecalicoccus pleomorphus
gene_2009286	0.110691	0.548692	-2.3	0.000203437	0.0821351	0.109971	K00975 glgC; glucose-1-phosphate adenylyltransferase [EC:2.7.7.27]	Bacteria	Firmicutes	Clostridia	Eubacteriales	Lachnospiraceae	Roseburia	Roseburia sp. CAG:380
gene_1832606	0.030369	0.153438	-2.3	0.000104186	0.0743273	0.109971		Bacteria	Firmicutes	Erysipelotrichia	Erysipelotrichales	Erysipelotrichaceae	Holdemanella	Holdemanella biformis
gene_585963	0.0217643	0.110506	-2.29	0.00011584	0.0765134	0.109971		Bacteria
gene_212283	18.5095	90.805	-2.29	3.46143e-05	0.0506405	0.0795068	K01729 algL; poly(beta-D-mannuronate) lyase [EC:4.2.2.3]	Bacteria	Bacteroidetes	Bacteroidia	Bacteroidales	Bacteroidaceae	Bacteroides	Bacteroides sp. 2_2_4
gene_587144	15.1097	73.8017	-2.29	1.09755e-08	0.000682876	0.000454673		Bacteria	Bacteroidetes	Bacteroidia	Bacteroidales	Prevotellaceae	Prevotella	Prevotella albensis
gene_4471988	4.8629	23.8184	-2.29	0.000158307	0.0786419	0.109971		Bacteria	Bacteroidetes	Bacteroidia	Bacteroidales	unclassified Bacteroidales family	unclassified Bacteroidales genus	unclassified Bacteroidales species
gene_2004560	0.480558	2.35009	-2.29	0.000188523	0.0789384	0.109971		Bacteria	Bacteroidetes	Bacteroidia	Bacteroidales	Prevotellaceae	Prevotella	Prevotella copri CAG:164
gene_168065	0.138394	0.683014	-2.29	0.000153596	0.0786419	0.109971	K06871 K06871; uncharacterized protein	Bacteria	Firmicutes	Clostridia	Eubacteriales	Eubacteriaceae	Eubacterium	Eubacterium rectale CAG:36
gene_1832136	0.0313524	0.157427	-2.29	4.51872e-05	0.0536059	0.0795068	K04771 degP, htrA; serine protease Do [EC:3.4.21.107]	Bacteria	Firmicutes	Erysipelotrichia	Erysipelotrichales	Erysipelotrichaceae	Holdemanella	Holdemanella biformis
gene_406282	0.00401389	0.0235838	-2.29	2.57123e-05	0.0481463	0.0795068		Bacteria	Firmicutes	Clostridia	Eubacteriales	Lachnospiraceae	Blautia	Blautia obeum
gene_478759	0.351822	1.71175	-2.28	0.000108317	0.0747332	0.109971		Bacteria
gene_4257546	8.60557	41.6392	-2.27	1.02233e-05	0.0308909	0.056556		Bacteria
gene_212278	10.806	52.1862	-2.27	7.10884e-06	0.0276933	0.0509052		Bacteria	Bacteroidetes	Bacteroidia	Bacteroidales	Bacteroidaceae	Bacteroides	Bacteroides sp. 3_1_23
gene_673282	2.79832	13.4738	-2.27	8.2019e-05	0.069184	0.108752		Bacteria	Bacteroidetes	Bacteroidia	Bacteroidales	Prevotellaceae	Prevotella	Prevotella copri
gene_2791019	0.428518	2.06883	-2.27	4.60859e-05	0.0539165	0.0795068		Bacteria	Bacteroidetes	Bacteroidia	Bacteroidales	Bacteroidaceae	Bacteroides	unclassified Bacteroides species
gene_4624836	0.146329	0.711273	-2.27	0.000180766	0.0786419	0.109971	K02010 afuC, fbpC; iron(III) transport system ATP-binding protein [EC:7.2.2.7]	Bacteria	Firmicutes	Clostridia	Eubacteriales	Peptostreptococcaceae	Romboutsia	[Clostridium] dakarense
gene_4433264	0.124154	0.601718	-2.27	9.96318e-05	0.0737166	0.109971		Bacteria	Firmicutes	Clostridia	Eubacteriales	Peptostreptococcaceae	Paeniclostridium	Paeniclostridium sordellii
gene_2077624	0.0692737	0.337839	-2.27	0.000200458	0.0814685	0.109971		Bacteria	Firmicutes	Erysipelotrichia	Erysipelotrichales	Erysipelotrichaceae	Holdemanella	Holdemanella biformis
gene_4461765	0.0123499	0.0632749	-2.27	0.000105443	0.0745918	0.109971		Bacteria	Firmicutes	Clostridia	Eubacteriales	Oscillospiraceae	Faecalibacterium	unclassified Faecalibacterium species
gene_673285	10.1617	48.69	-2.26	8.64646e-06	0.0284545	0.0509052		Bacteria
gene_3941461	1.65438	7.91511	-2.26	5.43187e-05	0.0584063	0.0860565		Bacteria
gene_1451128	5.54872	26.5094	-2.26	7.32281e-05	0.0670016	0.105814	K06113 abnA; arabinan endo-1,5-alpha-L-arabinosidase [EC:3.2.1.99]	Bacteria	Bacteroidetes	Bacteroidia	Bacteroidales	Prevotellaceae	Prevotella	Prevotella copri
gene_2817091	4.46857	21.4387	-2.26	2.80263e-06	0.0161866	0.0445634		Bacteria	Bacteroidetes	Bacteroidia	Bacteroidales	Prevotellaceae	Prevotella	Prevotella pectinovora
gene_3912936	1.78607	8.54116	-2.26	3.17124e-05	0.0506405	0.0795068		Bacteria	Bacteroidetes	Bacteroidia	Bacteroidales	Prevotellaceae	Prevotella	Prevotella copri CAG:164
gene_2749055	1.59588	7.63531	-2.26	6.94869e-06	0.0273315	0.0509052		Bacteria	Bacteroidetes	Bacteroidia	Bacteroidales	Prevotellaceae	Prevotella	Prevotella sp. CAG:732
gene_677939	2.74875	13.0925	-2.25	1.06319e-05	0.0314887	0.0586172		Bacteria
gene_1457470	7.22774	34.4024	-2.25	2.19478e-06	0.0134498	0.0361831		Bacteria	Bacteroidetes	Bacteroidia	Bacteroidales	Prevotellaceae	Prevotella	Prevotella copri CAG:164
gene_4681884	3.20851	15.1576	-2.24	2.02251e-06	0.0127577	0.0334716		Bacteria	Bacteroidetes	Bacteroidia	Bacteroidales	Prevotellaceae	Prevotella	Prevotella copri
gene_1182319	0.080628	0.384444	-2.24	0.000246223	0.0904533	0.128585		Bacteria	Firmicutes	Erysipelotrichia	Erysipelotrichales	Erysipelotrichaceae	Holdemanella	Holdemanella biformis
gene_2847767	0.0399154	0.192771	-2.24	3.50501e-05	0.0506405	0.0795068	K19268 glmE, mutE, mamB; methylaspartate mutase epsilon subunit [EC:5.4.99.1]	Bacteria	Firmicutes	Clostridia	Eubacteriales	Lachnospiraceae	unclassified Lachnospiraceae genus	unclassified Lachnospiraceae species
gene_3578254	0.0465843	0.222694	-2.23	0.000228332	0.0873399	0.11866		Bacteria	Firmicutes	Erysipelotrichia	Erysipelotrichales	Erysipelotrichaceae	Holdemanella	Holdemanella biformis
gene_4569401	0.0334067	0.160215	-2.23	9.79255e-05	0.0730862	0.109971	K04757 rsbW; serine/threonine-protein kinase RsbW [EC:2.7.11.1]	Bacteria	Firmicutes	Clostridia	Eubacteriales	Lachnospiraceae	Roseburia	Roseburia sp. CAG:380
gene_2964435	0.0201881	0.0980886	-2.23	0.000110443	0.0751365	0.109971		Bacteria	Firmicutes	unclassified Firmicutes class	unclassified Firmicutes order	unclassified Firmicutes family	unclassified Firmicutes genus	unclassified Firmicutes species
gene_212274	13.5775	63.3711	-2.22	4.39038e-05	0.0529942	0.0795068		Bacteria	Bacteroidetes	Bacteroidia	Bacteroidales	Prevotellaceae	Prevotella	Prevotella sp. CAG:604
gene_3985358	0.1635	0.763103	-2.22	0.0002582	0.0925676	0.134968		Bacteria	Firmicutes	Erysipelotrichia	Erysipelotrichales	Erysipelotrichaceae	Holdemanella	Holdemanella biformis
gene_2768283	0.0607129	0.285727	-2.22	0.000130358	0.0786419	0.109971	K01443 nagA, AMDHD2; N-acetylglucosamine-6-phosphate deacetylase [EC:3.5.1.25]	Bacteria	Spirochaetes	Spirochaetia	Spirochaetales	Spirochaetaceae	Sphaerochaeta	Sphaerochaeta pleomorpha
gene_3430079	0.212654	0.990616	-2.21	0.000112305	0.0755749	0.109971		Bacteria
gene_4286126	0.0135894	0.0667329	-2.21	3.81247e-05	0.0506405	0.0795068		Bacteria	Actinobacteria	Actinomycetia	Micrococcales	Brevibacteriaceae	Brevibacterium	unclassified Brevibacterium species
gene_928894	3.77214	17.4743	-2.21	2.42546e-06	0.0144346	0.0396645	K07133 K07133; uncharacterized protein	Bacteria	Bacteroidetes	Bacteroidia	Bacteroidales	Prevotellaceae	Prevotella	Prevotella copri CAG:164
gene_2009227	0.188096	0.872012	-2.21	0.000296127	0.099032	0.14819	K01652 E2.2.1.6L, ilvB, ilvG, ilvI; acetolactate synthase I/II/III large subunit [EC:2.2.1.6]	Bacteria	Firmicutes	Clostridia	Eubacteriales	Lachnospiraceae	Roseburia	Roseburia sp. CAG:380
gene_212286	33.7831	155.383	-2.2	6.8156e-06	0.0270411	0.0509052	K21573 susC; TonB-dependent starch-binding outer membrane protein SusC	Bacteria	Bacteroidetes	Bacteroidia	Bacteroidales	Bacteroidaceae	Bacteroides	unclassified Bacteroides species
gene_4275459	3.25831	15.0119	-2.2	0.000115325	0.0763526	0.109971		Bacteria	Bacteroidetes	Bacteroidia	Bacteroidales	Prevotellaceae	Prevotella	Prevotella sp. ICM33
gene_1763925	0.0767586	0.357342	-2.2	0.000180761	0.0786419	0.109971		Bacteria	Firmicutes	Clostridia	Eubacteriales	Clostridiaceae	Clostridium	Clostridium baratii
gene_673284	14.4965	66.3204	-2.19	2.31227e-06	0.0139429	0.0379882		Bacteria
gene_3447488	0.138075	0.632233	-2.19	0.000156304	0.0786419	0.109971	K10439 rbsB; ribose transport system substrate-binding protein	Bacteria
gene_2769042	0.0116704	0.0566438	-2.19	0.000109359	0.0747332	0.109971		Bacteria
gene_212280	13.4147	61.376	-2.19	3.78644e-06	0.0197067	0.0507147	K08191 exuT; MFS transporter, ACS family, hexuronate transporter	Bacteria	Bacteroidetes	Bacteroidia	Bacteroidales	Bacteroidaceae	Bacteroides	unclassified Bacteroides species
gene_212277	9.40521	42.9845	-2.19	0.000171027	0.0786419	0.109971		Bacteria	Bacteroidetes	Bacteroidia	Bacteroidales	Bacteroidaceae	Bacteroides	Bacteroides sp. D2
gene_2144696	4.43786	20.0785	-2.18	4.8292e-07	0.00520487	0.0185593		Bacteria	Bacteroidetes	Bacteroidia	Bacteroidales	Prevotellaceae	Prevotella	Prevotella copri CAG:164
gene_4479189	1.69879	7.68168	-2.18	2.76148e-05	0.0494106	0.0795068		Bacteria	Bacteroidetes	Bacteroidia	Bacteroidales	Prevotellaceae	Prevotella	Prevotella copri
gene_679112	0.0806364	0.369698	-2.18	1.15292e-05	0.0327409	0.0630625	K04763 xerD; integrase/recombinase XerD	Bacteria	Firmicutes	Clostridia	Eubacteriales	Clostridiaceae	Clostridium	Clostridium sp. D5
gene_3534616	0.0518513	0.237979	-2.18	3.17124e-05	0.0506405	0.0795068	K07720 yesN; two-component system, response regulator YesN	Bacteria	Firmicutes	unclassified Firmicutes class	unclassified Firmicutes order	unclassified Firmicutes family	unclassified Firmicutes genus	Firmicutes bacterium CAG:424
gene_2417275	0.0446429	0.206344	-2.18	0.000147898	0.0786419	0.109971		Bacteria	Firmicutes	Clostridia	Eubacteriales	Clostridiaceae	Clostridium	Clostridium sp. Ade.TY
gene_3266178	0.0145346	0.0692429	-2.18	7.3295e-05	0.0670181	0.105848		Bacteria	Firmicutes	Clostridia	Eubacteriales	Lachnospiraceae	Blautia	Blautia hydrogenotrophica
gene_1526142	0.0158753	0.0750411	-2.17	0.000171547	0.0786419	0.109971		Bacteria
gene_3113461	11.2413	50.5736	-2.17	9.86298e-05	0.0732524	0.109971	K19271 catA; chloramphenicol O-acetyltransferase type A [EC:2.3.1.28]	Bacteria	Bacteroidetes	Bacteroidia	Bacteroidales	Prevotellaceae	Prevotella	Prevotella copri CAG:164
gene_587143	7.33823	33.0277	-2.17	1.62722e-08	0.000768044	0.000935093		Bacteria	Bacteroidetes	Bacteroidia	Bacteroidales	Prevotellaceae	Prevotella	Prevotella albensis
gene_3446418	6.58367	29.6855	-2.17	0.000106536	0.0745918	0.109971		Bacteria	Bacteroidetes	Bacteroidia	Bacteroidales	Bacteroidaceae	Bacteroides	Bacteroides sp. CAG:714
gene_3709770	0.052394	0.239528	-2.17	0.000238808	0.0891166	0.124453		Bacteria	Firmicutes	Erysipelotrichia	Erysipelotrichales	Erysipelotrichaceae	Holdemanella	Holdemanella biformis
gene_358169	7.91319	35.3981	-2.16	0.000218861	0.0856146	0.113737		Bacteria	Bacteroidetes	Bacteroidia	Bacteroidales	Prevotellaceae	Prevotella	Prevotella sp. CAG:604
gene_212287	6.1696	27.6499	-2.16	6.48616e-05	0.0637805	0.0996989	K05799 pdhR; GntR family transcriptional regulator, transcriptional repressor for pyruvate dehydrogenase complex	Bacteria	Bacteroidetes	Bacteroidia	Bacteroidales	Bacteroidaceae	Bacteroides	Bacteroides sp. 2_2_4
gene_2909769	0.0626948	0.283815	-2.16	0.000104341	0.0743273	0.109971	K06926 K06926; uncharacterized protein	Bacteria	Bacteroidetes	Flavobacteriia	Flavobacteriales	Flavobacteriaceae	Capnocytophaga	Capnocytophaga canimorsus
gene_3533870	0.0279237	0.127935	-2.16	6.6479e-05	0.0641399	0.101222	K00560 thyA, TYMS; thymidylate synthase [EC:2.1.1.45]	Bacteria	Firmicutes	Erysipelotrichia	Erysipelotrichales	Erysipelotrichaceae	Holdemanella	Holdemanella biformis
gene_1714023	0.0176392	0.0822383	-2.16	0.000109491	0.0747508	0.109971	K00997 acpS; holo-[acyl-carrier protein] synthase [EC:2.7.8.7]	Bacteria	Firmicutes	Clostridia	Eubacteriales	Oscillospiraceae	Faecalibacterium	unclassified Faecalibacterium species
gene_3837661	0.011564	0.0549661	-2.16	0.000104421	0.0743273	0.109971		Bacteria	Firmicutes	Clostridia	Eubacteriales	Lachnospiraceae	Coprococcus	Coprococcus catus
gene_4541334	0.0111332	0.0531154	-2.16	8.24183e-05	0.069184	0.10883		Bacteria	Firmicutes	unclassified Firmicutes class	unclassified Firmicutes order	unclassified Firmicutes family	unclassified Firmicutes genus	Firmicutes bacterium CAG:94
gene_212279	6.8145	30.3489	-2.15	3.03823e-06	0.0169054	0.0469373	K00059 fabG, OAR1; 3-oxoacyl-[acyl-carrier protein] reductase [EC:1.1.1.100]	Bacteria	Bacteroidetes	Bacteroidia	Bacteroidales	unclassified Bacteroidales family	unclassified Bacteroidales genus	unclassified Bacteroidales species
gene_2004567	4.86659	21.5303	-2.15	1.14963e-05	0.0327289	0.0629041		Bacteria	Bacteroidetes	Bacteroidia	Bacteroidales	Prevotellaceae	Prevotella	Prevotella copri
gene_3214535	3.27664	14.5795	-2.15	6.74948e-05	0.0645258	0.102087		Bacteria	Bacteroidetes	Bacteroidia	Bacteroidales	Prevotellaceae	Prevotella	Prevotella copri
gene_3800723	0.688306	3.06308	-2.15	0.000215343	0.0847122	0.112044		Bacteria	Firmicutes	Clostridia	Eubacteriales	Lachnospiraceae	Roseburia	Roseburia sp. CAG:380
gene_1422753	0.0891951	0.399528	-2.15	0.000303256	0.0999268	0.149166		Bacteria	Firmicutes	Clostridia	Eubacteriales	Peptostreptococcaceae	Romboutsia	[Clostridium] dakarense
gene_314085	0.00961407	0.0459964	-2.15	0.00019433	0.0801683	0.109971		Bacteria	Firmicutes	Clostridia	Eubacteriales	Lachnospiraceae	Lacrimispora	Lacrimispora saccharolytica
gene_1058312	0.00733399	0.0357262	-2.14	3.52589e-05	0.0506405	0.0795068		Bacteria
gene_4437520	0.0691422	0.307429	-2.14	0.000291604	0.0982151	0.147358	K02315 dnaC; DNA replication protein DnaC	Bacteria	Firmicutes	Clostridia	Eubacteriales	Peptostreptococcaceae	Terrisporobacter	Terrisporobacter othiniensis
gene_1786575	0.0117526	0.0552847	-2.14	0.000108882	0.0747332	0.109971		Bacteria	Firmicutes	Erysipelotrichia	Erysipelotrichales	Erysipelotrichaceae	Holdemanella	Holdemanella biformis
gene_918393	1.08115	4.75567	-2.14	9.37378e-05	0.0719762	0.109917		Bacteria	unclassified Bacteria phylum	unclassified Bacteria class	unclassified Bacteria order	unclassified Bacteria family	unclassified Bacteria genus	unclassified Bacteria species
gene_2232790	3.13235	13.6903	-2.13	2.64098e-05	0.0486849	0.0795068	K00558 DNMT1, dcm; DNA (cytosine-5)-methyltransferase 1 [EC:2.1.1.37]	Bacteria	Bacteroidetes	Bacteroidia	Bacteroidales	Bacteroidaceae	Bacteroides	Bacteroides sp. CAG:462
gene_4182415	3.08275	13.4683	-2.13	3.39041e-05	0.0506405	0.0795068		Bacteria	Bacteroidetes	Bacteroidia	Bacteroidales	Prevotellaceae	Prevotella	Prevotella sp. CAG:386
gene_1922225	0.256447	1.12729	-2.13	7.4312e-05	0.0673002	0.10633		Bacteria	Firmicutes	Clostridia	Eubacteriales	Lachnospiraceae	Roseburia	Roseburia sp. CAG:380
gene_8712	0.0163137	0.0748732	-2.13	0.000112025	0.0755368	0.109971		Bacteria	Firmicutes	Clostridia	Eubacteriales	Clostridiaceae	Clostridium	Clostridium saccharobutylicum
gene_3499508	0.223745	0.97765	-2.12	0.000108975	0.0747332	0.109971		Bacteria	Firmicutes	Clostridia	Eubacteriales	Lachnospiraceae	unclassified Lachnospiraceae genus	Lachnospiraceae bacterium 6_1_63FAA
gene_3714957	0.0504911	0.222578	-2.12	0.000232237	0.0877842	0.120795	K01491 folD; methylenetetrahydrofolate dehydrogenase (NADP+) / methenyltetrahydrofolate cyclohydrolase [EC:1.5.1.5 3.5.4.9]	Bacteria	Firmicutes	Clostridia	Eubacteriales	Clostridiaceae	Clostridium	Clostridium sp. CAG:277
gene_1922222	0.254616	1.10075	-2.11	0.000227901	0.0872587	0.118427	K05349 bglX; beta-glucosidase [EC:3.2.1.21]	Bacteria	Firmicutes	Clostridia	Eubacteriales	Lachnospiraceae	Roseburia	Roseburia sp. CAG:380
gene_2079349	0.111358	0.483972	-2.11	8.99929e-05	0.0708758	0.109744		Bacteria	Firmicutes	Clostridia	Eubacteriales	Lachnospiraceae	Roseburia	Roseburia sp. CAG:380
gene_809207	0.0938328	0.406997	-2.11	8.99929e-05	0.0708758	0.109744	K06942 ychF; ribosome-binding ATPase	Bacteria	Firmicutes	Clostridia	Eubacteriales	Lachnospiraceae	Roseburia	Roseburia sp. CAG:380
gene_3776587	0.0263548	0.11749	-2.11	3.39039e-05	0.0506405	0.0795068	K02030 ABC.PA.S; polar amino acid transport system substrate-binding protein	Bacteria	Firmicutes	unclassified Firmicutes class	unclassified Firmicutes order	unclassified Firmicutes family	unclassified Firmicutes genus	Firmicutes bacterium CAG:56
gene_4262173	0.0137449	0.0622417	-2.1	0.00018799	0.0788599	0.109971		Bacteria
gene_4585698	14.9344	64.2455	-2.1	0.000102163	0.0740796	0.109971		Bacteria	Bacteroidetes	Bacteroidia	Bacteroidales	Prevotellaceae	Prevotella	Prevotella copri CAG:164
gene_911383	14.3499	61.4439	-2.1	4.14828e-05	0.0512007	0.0795068		Bacteria	Bacteroidetes	Bacteroidia	Bacteroidales	Prevotellaceae	Prevotella	Prevotella sp. P6B4
gene_673287	4.22595	18.1456	-2.1	3.79009e-05	0.0506405	0.0795068		Bacteria	Bacteroidetes	Bacteroidia	Bacteroidales	Prevotellaceae	Prevotella	Prevotella copri
gene_1041581	4.14481	17.7689	-2.1	1.49761e-07	0.00225267	0.00853955	K00558 DNMT1, dcm; DNA (cytosine-5)-methyltransferase 1 [EC:2.1.1.37]	Bacteria	Bacteroidetes	Bacteroidia	Bacteroidales	Bacteroidaceae	Bacteroides	Bacteroides fragilis
gene_4019662	0.297588	1.28127	-2.1	0.00022364	0.0865964	0.116166		Bacteria	Firmicutes	Clostridia	Eubacteriales	Lachnospiraceae	Roseburia	Roseburia sp. CAG:380
gene_4237705	12.8005	54.5562	-2.09	4.44572e-05	0.0531467	0.0795068	K21573 susC; TonB-dependent starch-binding outer membrane protein SusC	Bacteria	Bacteroidetes	Bacteroidia	Bacteroidales	Bacteroidaceae	Bacteroides	Bacteroides sp. 4_3_47FAA
gene_2004566	4.42694	18.873	-2.09	7.35261e-05	0.0670421	0.105961		Bacteria	Bacteroidetes	Bacteroidia	Bacteroidales	Prevotellaceae	Prevotella	Prevotella paludivivens
gene_536805	1.09618	4.67017	-2.09	5.83435e-05	0.0606597	0.0918094		Bacteria	Bacteroidetes	Bacteroidia	Bacteroidales	Prevotellaceae	Prevotella	unclassified Prevotella species
gene_4194052	0.339427	1.44543	-2.09	0.000125741	0.0786419	0.109971		Bacteria	Firmicutes	Clostridia	Eubacteriales	Lachnospiraceae	Roseburia	Roseburia sp. CAG:380
gene_625817	0.0280064	0.122151	-2.09	0.000129574	0.0786419	0.109971		Bacteria	Firmicutes	Clostridia	Eubacteriales	Lachnospiraceae	Mediterraneibacter	[Ruminococcus] lactaris
gene_1605769	3.86238	16.3216	-2.08	4.16478e-06	0.0206299	0.0509052	K21573 susC; TonB-dependent starch-binding outer membrane protein SusC	Bacteria	Bacteroidetes	Bacteroidia	Bacteroidales	Prevotellaceae	Prevotella	Prevotella buccalis
gene_3204219	2.31554	9.79111	-2.08	1.75149e-05	0.0415944	0.0789955		Bacteria	Bacteroidetes	Bacteroidia	Bacteroidales	Prevotellaceae	Prevotella	Prevotella copri
gene_1061259	0.852074	3.60912	-2.08	1.70021e-05	0.0408302	0.0785813		Bacteria	Bacteroidetes	Bacteroidia	Bacteroidales	Prevotellaceae	Prevotella	Prevotella copri
gene_1258662	0.0644886	0.275725	-2.08	0.000277184	0.0956413	0.143303		Bacteria	Firmicutes	Clostridia	Eubacteriales	Clostridiaceae	Clostridium	Clostridium sp. CAG:1193
gene_4054876	0.00403818	0.0203221	-2.08	0.000174167	0.0786419	0.109971		Bacteria	Firmicutes	Clostridia	Eubacteriales	Oscillospiraceae	Ruminococcus	Ruminococcus sp. CAG:60
gene_672182	30.8859	129.891	-2.07	4.1678e-08	0.00103041	0.00172806		Bacteria	Bacteroidetes	Bacteroidia	Bacteroidales	Prevotellaceae	Prevotella	Prevotella albensis
gene_3608019	18.2935	76.722	-2.07	8.4877e-06	0.0284545	0.0509052	K00986 ltrA; RNA-directed DNA polymerase [EC:2.7.7.49]	Bacteria	Bacteroidetes	Bacteroidia	Bacteroidales	unclassified Bacteroidales family	Phocaeicola	Phocaeicola coprocola
gene_212282	17.7375	74.4376	-2.07	8.84953e-06	0.0284545	0.0509052	K20525 alg17C; oligo-alginate lyase [EC:4.2.2.26]	Bacteria	Bacteroidetes	Bacteroidia	Bacteroidales	Bacteroidaceae	Bacteroides	unclassified Bacteroides species
gene_2856526	9.80357	41.0917	-2.07	4.40474e-07	0.00482335	0.0170473		Bacteria	Bacteroidetes	Bacteroidia	Bacteroidales	Prevotellaceae	Prevotella	Prevotella copri
gene_4595794	7.49325	31.5606	-2.07	4.80211e-06	0.022588	0.0509052	K06921 K06921; uncharacterized protein	Bacteria	Bacteroidetes	Bacteroidia	Bacteroidales	Prevotellaceae	Prevotella	Prevotella sp. CAG:474
gene_673283	6.00834	25.2365	-2.07	3.52748e-06	0.018861	0.0500114		Bacteria	Bacteroidetes	Bacteroidia	Bacteroidales	Prevotellaceae	Prevotella	Prevotella maculosa
gene_4537564	5.26055	22.117	-2.07	6.18422e-05	0.0624858	0.0963555		Bacteria	Bacteroidetes	Bacteroidia	Bacteroidales	Bacteroidaceae	Bacteroides	Bacteroides fragilis
gene_2023909	4.85247	20.4303	-2.07	0.000232072	0.0877842	0.120704	K02004 ABC.CD.P; putative ABC transport system permease protein	Bacteria	Bacteroidetes	Bacteroidia	Bacteroidales	unclassified Bacteroidales family	Phocaeicola	Phocaeicola coprophilus
gene_3987512	0.178835	0.751866	-2.07	0.000227901	0.0872587	0.118427	K03587 ftsI; cell division protein FtsI (penicillin-binding protein 3) [EC:3.4.16.4]	Bacteria	Firmicutes	Clostridia	Eubacteriales	Lachnospiraceae	Roseburia	Roseburia sp. CAG:380
gene_911381	15.8923	66.1094	-2.06	0.000266175	0.0939987	0.138811	K21573 susC; TonB-dependent starch-binding outer membrane protein SusC	Bacteria	Bacteroidetes	Bacteroidia	Bacteroidales	Prevotellaceae	Prevotella	Prevotella sp. P6B4
gene_2300995	12.119	50.4867	-2.06	9.93638e-08	0.00163659	0.00446755		Bacteria	Bacteroidetes	Bacteroidia	Marinilabiliales	Prolixibacteraceae	Sunxiuqinia	Sunxiuqinia dokdonensis
gene_2992515	4.71511	19.6711	-2.06	2.36122e-05	0.0465925	0.0795068		Bacteria	Bacteroidetes	Bacteroidia	Bacteroidales	Prevotellaceae	Prevotella	Prevotella sp. CAG:924
gene_4627094	3.99083	16.6054	-2.06	9.49761e-06	0.02928	0.0529733		Bacteria	Bacteroidetes	Bacteroidia	Bacteroidales	Prevotellaceae	Prevotella	Prevotella sp. CAG:732
gene_658755	3.95485	16.523	-2.06	4.21623e-05	0.0518523	0.0795068		Bacteria	Bacteroidetes	Bacteroidia	Bacteroidales	Prevotellaceae	Prevotella	Prevotella sp. CAG:604
gene_2055428	0.0686721	0.288918	-2.06	2.44633e-06	0.0144958	0.0399651	K02031 ddpD; peptide/nickel transport system ATP-binding protein	Bacteria	Firmicutes	Clostridia	Eubacteriales	Clostridiaceae	Clostridium	Clostridium sp. CAG:7
gene_4512688	0.0315231	0.134946	-2.06	0.000166054	0.0786419	0.109971		Bacteria	Firmicutes	Clostridia	Eubacteriales	Clostridiaceae	Clostridium	Clostridium sp. SY8519
gene_3987497	0.0238588	0.103003	-2.06	0.000279249	0.0959424	0.144019	K00171 porD; pyruvate ferredoxin oxidoreductase delta subunit [EC:1.2.7.1]	Bacteria	Firmicutes	Clostridia	Eubacteriales	Lachnospiraceae	Roseburia	Roseburia sp. CAG:380
gene_2561366	14.9085	61.6476	-2.05	1.58567e-07	0.00235919	0.00911371		Bacteria	Bacteroidetes	Bacteroidia	Bacteroidales	Prevotellaceae	Prevotella	Prevotella copri
gene_212272	8.08354	33.3888	-2.05	3.83094e-05	0.0506405	0.0795068		Bacteria	Bacteroidetes	Bacteroidia	Bacteroidales	Bacteroidaceae	Bacteroides	unclassified Bacteroides species
gene_1860758	1.36388	5.63271	-2.05	5.97674e-05	0.0614647	0.0937309		Bacteria	Bacteroidetes	Bacteroidia	Bacteroidales	unclassified Bacteroidales family	unclassified Bacteroidales genus	unclassified Bacteroidales species
gene_1870602	0.288566	1.19446	-2.05	0.000227901	0.0872587	0.118427		Bacteria	Firmicutes	Clostridia	Eubacteriales	Lachnospiraceae	Roseburia	Roseburia sp. CAG:380
gene_2009229	0.092992	0.387288	-2.05	0.000236651	0.0885772	0.123247	K01709 rfbG; CDP-glucose 4,6-dehydratase [EC:4.2.1.45]	Bacteria	Firmicutes	Clostridia	Eubacteriales	Lachnospiraceae	Roseburia	Roseburia sp. CAG:380
gene_672181	8.03083	33.0545	-2.04	3.23489e-07	0.00395349	0.0129521		Bacteria
gene_870300	25.1651	103.278	-2.04	0.000156923	0.0786419	0.109971		Bacteria	Bacteroidetes	Bacteroidia	Bacteroidales	Prevotellaceae	Prevotella	Prevotella sp. HJM029
gene_940195	1.46821	6.05961	-2.04	1.56567e-06	0.0111619	0.0266278		Bacteria	Bacteroidetes	Bacteroidia	Bacteroidales	Prevotellaceae	Prevotella	Prevotella copri CAG:164
gene_44049	0.205723	0.848256	-2.04	9.52794e-05	0.072668	0.109953		Bacteria	Firmicutes	Bacilli	Bacillales	Bacillaceae	Bacillus	Bacillus cereus
gene_4194037	0.12662	0.522043	-2.04	0.000241143	0.0893356	0.125759	K03545 tig; trigger factor	Bacteria	Firmicutes	Clostridia	Eubacteriales	Lachnospiraceae	Roseburia	Roseburia sp. CAG:380
gene_4336639	10.3967	42.362	-2.03	3.21858e-06	0.0176931	0.0483584	K21573 susC; TonB-dependent starch-binding outer membrane protein SusC	Bacteria	Bacteroidetes	Bacteroidia	Bacteroidales	Prevotellaceae	Prevotella	Prevotella albensis
gene_2423540	9.64692	39.4005	-2.03	0.000300956	0.0997919	0.14889		Bacteria	Bacteroidetes	Bacteroidia	Bacteroidales	Tannerellaceae	Parabacteroides	Parabacteroides sp. D13
gene_520999	6.45619	26.3926	-2.03	0.000204878	0.0824328	0.109971	K01447 xlyAB; N-acetylmuramoyl-L-alanine amidase [EC:3.5.1.28]	Bacteria	Bacteroidetes	Bacteroidia	Bacteroidales	Prevotellaceae	Prevotella	Prevotella copri
gene_3002403	5.46447	22.3847	-2.03	4.55026e-07	0.00494316	0.017574		Bacteria	Bacteroidetes	Bacteroidia	Bacteroidales	Prevotellaceae	Prevotella	Prevotella sp. CAG:386
gene_2113407	5.43162	22.1954	-2.03	0.000235479	0.0884523	0.122593	K21572 susD; starch-binding outer membrane protein, SusD/RagB family	Bacteria	Bacteroidetes	Bacteroidia	Bacteroidales	Bacteroidaceae	Bacteroides	Bacteroides sp. CAG:702
gene_76236	3.82509	15.6545	-2.03	2.9133e-06	0.0165063	0.0457504		Bacteria	Bacteroidetes	Bacteroidia	Bacteroidales	Prevotellaceae	Prevotella	Prevotella copri
gene_649827	0.802627	3.2722	-2.03	9.58464e-05	0.072668	0.109961		Bacteria	Cyanobacteria	unclassified Cyanobacteria class	Nostocales	Hapalosiphonaceae	Fischerella	Fischerella sp. PCC 9605
gene_3034813	1.67635	6.85067	-2.03	0.000301556	0.0997919	0.148966		Bacteria	Firmicutes	Clostridia	Eubacteriales	Lachnospiraceae	Butyrivibrio	Butyrivibrio sp. MC2021
gene_2710187	0.189532	0.776564	-2.03	0.000255105	0.0921581	0.133375	K21636 nrdD; ribonucleoside-triphosphate reductase (formate) [EC:1.1.98.6]	Bacteria	Firmicutes	Clostridia	Eubacteriales	Lachnospiraceae	Roseburia	Roseburia sp. CAG:380
gene_3688379	0.0621412	0.25772	-2.03	7.26917e-08	0.00144203	0.00268456	K09816 znuB; zinc transport system permease protein	Bacteria	Firmicutes	Clostridia	Eubacteriales	Lachnospiraceae	Enterocloster	Enterocloster bolteae
gene_930496	0.0589078	0.243731	-2.03	0.000269085	0.0943932	0.1401	K07484 K07484; transposase	Bacteria	Firmicutes	Clostridia	Eubacteriales	Lachnospiraceae	Roseburia	Roseburia sp. CAG:100
gene_1519319	0.0278007	0.116887	-2.03	7.69862e-05	0.0681841	0.107396		Bacteria	Firmicutes	Erysipelotrichia	Erysipelotrichales	Erysipelotrichaceae	Holdemanella	Holdemanella biformis
gene_673280	2.52485	10.2276	-2.02	0.000256886	0.0924908	0.134298		Bacteria
gene_3309615	0.013268	0.0568961	-2.02	0.000106702	0.0745918	0.109971	K03767 PPIA; peptidyl-prolyl cis-trans isomerase A (cyclophilin A) [EC:5.2.1.8]	Bacteria
gene_672183	17.9745	72.9957	-2.02	1.27004e-05	0.03463	0.0682891		Bacteria	Bacteroidetes	Bacteroidia	Bacteroidales	Prevotellaceae	Prevotella	Prevotella timonensis
gene_4257547	11.5285	46.6986	-2.02	1.96281e-05	0.0434036	0.0795068		Bacteria	Bacteroidetes	Bacteroidia	Bacteroidales	Prevotellaceae	Prevotella	Prevotella brevis
gene_210625	6.5629	26.5968	-2.02	0.000106931	0.0746389	0.109971	K01156 res; type III restriction enzyme [EC:3.1.21.5]	Bacteria	Bacteroidetes	Bacteroidia	Bacteroidales	Bacteroidaceae	Bacteroides	Bacteroides fragilis
gene_3430073	0.493806	2.00538	-2.02	0.000171324	0.0786419	0.109971	K23398 TRIP4; activating signal cointegrator 1	Bacteria	Bacteroidetes	Bacteroidia	Bacteroidales	Bacteroidaceae	Bacteroides	Bacteroides sp. 3_1_13
gene_629168	3.5264	14.1581	-2.01	9.05903e-05	0.0709563	0.109781	K21572 susD; starch-binding outer membrane protein, SusD/RagB family	Bacteria	Bacteroidetes	Bacteroidia	Bacteroidales	unclassified Bacteroidales family	Phocaeicola	Phocaeicola coprophilus
gene_4240135	2.39738	9.6445	-2.01	8.96847e-07	0.00806375	0.0236878		Bacteria	Bacteroidetes	Bacteroidia	Bacteroidales	Prevotellaceae	Prevotella	Prevotella sp. CAG:386
gene_4450947	0.381612	1.53825	-2.01	6.76938e-05	0.0645258	0.102249	K07154 hipA; serine/threonine-protein kinase HipA [EC:2.7.11.1]	Bacteria	Bacteroidetes	Bacteroidia	Bacteroidales	Prevotellaceae	Prevotella	Prevotella sp. CAG:1092
gene_167262	27.0663	108.353	-2	1.28299e-10	3.5123e-05	0.000437679		Bacteria	Bacteroidetes	Bacteroidia	Bacteroidales	Prevotellaceae	Prevotella	Prevotella sp. CAG:5226
gene_911379	20.4229	81.8344	-2	8.03447e-05	0.069184	0.108381	K07720 yesN; two-component system, response regulator YesN	Bacteria	Bacteroidetes	Bacteroidia	Bacteroidales	Prevotellaceae	Prevotella	Prevotella sp. CAG:732
gene_4402918	10.2064	40.7183	-2	0.000106819	0.0745985	0.109971	K15921 xynD; arabinoxylan arabinofuranohydrolase [EC:3.2.1.55]	Bacteria	Bacteroidetes	Bacteroidia	Bacteroidales	Prevotellaceae	Prevotella	Prevotella copri
gene_3343928	0.109655	0.44246	-2	0.000236651	0.0885772	0.123247	K01005 tagT_U_V; polyisoprenyl-teichoic acid--peptidoglycan teichoic acid transferase [EC:2.7.8.-]	Bacteria	Firmicutes	Clostridia	Eubacteriales	Lachnospiraceae	Roseburia	Roseburia sp. CAG:380
gene_1740553	0.0131223	0.0554383	-2	0.000153088	0.0786419	0.109971		Bacteria	Firmicutes	Clostridia	Eubacteriales	Eubacteriaceae	Eubacterium	Eubacterium ramulus
gene_423391	0.0400272	0.162717	-2	0.000109359	0.0747332	0.109971	K00788 thiE; thiamine-phosphate pyrophosphorylase [EC:2.5.1.3]	Bacteria	Proteobacteria	Betaproteobacteria	Burkholderiales	Sutterellaceae	Sutterella	Sutterella sp. CAG:397
gene_3154397	0.0244934	0.100153	-1.99	8.36907e-06	0.0284545	0.0509052		Bacteria
gene_2586623	0.012247	0.0514908	-1.99	6.22107e-05	0.0625008	0.0967961		Bacteria
gene_725702	5.56626	22.1362	-1.99	1.19468e-07	0.00183738	0.00612061		Bacteria	Bacteroidetes	Bacteroidia	Bacteroidales	Prevotellaceae	Prevotella	Prevotella copri CAG:164
gene_1010385	3.89987	15.4858	-1.99	4.59942e-05	0.0539013	0.0795068	K09955 K09955; uncharacterized protein	Bacteria	Bacteroidetes	Bacteroidia	Bacteroidales	Prevotellaceae	Prevotella	Prevotella copri CAG:164
gene_4554941	1.24343	4.95367	-1.99	5.28176e-05	0.0574695	0.0838697		Bacteria	Bacteroidetes	Bacteroidia	Bacteroidales	Bacteroidaceae	Bacteroides	Bacteroides sp. CAG:770
gene_2355769	0.208549	0.829743	-1.99	0.000191564	0.0794824	0.109971	K02025 ABC.MS.P; multiple sugar transport system permease protein	Bacteria	Firmicutes	Clostridia	Eubacteriales	Lachnospiraceae	Robinsoniella	unclassified Robinsoniella species
gene_582892	3.49922	13.8396	-1.98	0.000221275	0.0859909	0.114947	K02014 TC.FEV.OM; iron complex outermembrane recepter protein	Bacteria	Bacteroidetes	Bacteroidia	Bacteroidales	Prevotellaceae	Prevotella	Prevotella sp. CAG:732
gene_4680256	0.268682	1.06644	-1.98	0.000232237	0.0877842	0.120795	K02355 fusA, GFM, EFG; elongation factor G	Bacteria	Firmicutes	Clostridia	Eubacteriales	Lachnospiraceae	Roseburia	Roseburia sp. CAG:380
gene_2956356	3.49273	13.6993	-1.97	0.000294247	0.0987656	0.147866		Bacteria
gene_870311	6.52818	25.6589	-1.97	2.99926e-05	0.0506405	0.0795068		Bacteria	Bacteroidetes	Bacteroidia	Bacteroidales	Prevotellaceae	Prevotella	Prevotella amnii
gene_2942885	5.24589	20.623	-1.97	0.000232837	0.0879191	0.121126		Bacteria	Bacteroidetes	Bacteroidia	Bacteroidales	Prevotellaceae	Prevotella	Prevotella sp. S7-1-8
gene_1744697	4.74077	18.5556	-1.97	4.95311e-05	0.0559851	0.0795068		Bacteria	Bacteroidetes	Bacteroidia	Bacteroidales	Prevotellaceae	Prevotella	Prevotella copri CAG:164
gene_2992517	3.61421	14.1637	-1.97	7.21834e-06	0.0277541	0.0509052		Bacteria	Bacteroidetes	Bacteroidia	Bacteroidales	Tannerellaceae	Parabacteroides	Parabacteroides gordonii
gene_911382	9.89085	38.4132	-1.96	8.92522e-06	0.028544	0.0509052	K21572 susD; starch-binding outer membrane protein, SusD/RagB family	Bacteria
gene_2663636	17.3981	67.722	-1.96	0.000123809	0.0786398	0.109971		Bacteria	Bacteroidetes	Bacteroidia	Bacteroidales	unclassified Bacteroidales family	Phocaeicola	Phocaeicola coprocola
gene_2992520	4.82485	18.7622	-1.96	1.32219e-05	0.0352654	0.0702888		Bacteria	Bacteroidetes	Bacteroidia	Bacteroidales	Prevotellaceae	Prevotella	Prevotella copri
gene_3120147	3.51944	13.7331	-1.96	3.917e-05	0.0506405	0.0795068		Bacteria	Bacteroidetes	Bacteroidia	Bacteroidales	Prevotellaceae	Prevotella	Prevotella sp. CAG:604
gene_1922282	2.53941	9.89917	-1.96	0.000270931	0.0947177	0.140882		Bacteria	Bacteroidetes	Bacteroidia	Bacteroidales	Bacteroidaceae	Bacteroides	Bacteroides sp. CAG:530
gene_852855	0.207559	0.81287	-1.96	0.000222231	0.0861969	0.115436		Bacteria	Bacteroidetes	Bacteroidia	Bacteroidales	Prevotellaceae	Prevotella	Prevotella copri
gene_4635597	0.0506369	0.200125	-1.96	0.000235615	0.0884523	0.122669		Bacteria	Firmicutes	Clostridia	Eubacteriales	Peptostreptococcaceae	Terrisporobacter	Terrisporobacter othiniensis
gene_1851909	0.0381192	0.151658	-1.96	0.000149308	0.0786419	0.109971	K03779 ttdA; L(+)-tartrate dehydratase alpha subunit [EC:4.2.1.32]	Bacteria	Firmicutes	Clostridia	Eubacteriales	Lachnospiraceae	Blautia	Blautia sp. CAG:237
gene_4134929	4.02538	15.5245	-1.95	0.000115325	0.0763526	0.109971	K21573 susC; TonB-dependent starch-binding outer membrane protein SusC	Bacteria	Bacteroidetes	Bacteroidia	Bacteroidales	Bacteroidaceae	Bacteroides	unclassified Bacteroides species
gene_2029473	0.0615403	0.239933	-1.95	0.000203136	0.0821272	0.109971		Bacteria	Firmicutes	Clostridia	Eubacteriales	Lachnospiraceae	Dorea	Dorea longicatena
gene_4286124	0.0306089	0.121113	-1.95	3.78688e-05	0.0506405	0.0795068	K21395 yiaO; TRAP-type transport system periplasmic protein	Bacteria	Firmicutes	Clostridia	Eubacteriales	Lachnospiraceae	Lachnoclostridium	[Clostridium] methoxybenzovorans
gene_3967391	0.0191659	0.0761393	-1.94	4.42975e-05	0.0531467	0.0795068		Bacteria
gene_883007	11.9231	45.5989	-1.94	0.000300295	0.0997545	0.148805	K06926 K06926; uncharacterized protein	Bacteria	Bacteroidetes	Bacteroidia	Bacteroidales	Prevotellaceae	Prevotella	Prevotella sp. CAG:386
gene_4401301	0.00838971	0.0351193	-1.94	0.000122261	0.0781011	0.109971		Bacteria	Firmicutes	Clostridia	Eubacteriales	Lachnospiraceae	Roseburia	Roseburia sp. CAG:309
gene_1617918	0.00762804	0.0321076	-1.94	0.000174167	0.0786419	0.109971	K07742 ylxR; uncharacterized protein	Bacteria	Firmicutes	Erysipelotrichia	Erysipelotrichales	Erysipelotrichaceae	Holdemanella	Holdemanella biformis
gene_169506	17.4473	66.2838	-1.93	3.97904e-06	0.0204822	0.0508986		Bacteria	Bacteroidetes	Bacteroidia	Bacteroidales	Prevotellaceae	Prevotella	Prevotella stercorea
gene_4263280	11.6491	44.4876	-1.93	6.84747e-05	0.0649536	0.102858	K01190 lacZ; beta-galactosidase [EC:3.2.1.23]	Bacteria	Bacteroidetes	Bacteroidia	Bacteroidales	Prevotellaceae	Prevotella	Prevotella copri
gene_673281	8.79938	33.4675	-1.93	2.54387e-05	0.047962	0.0795068		Bacteria	Bacteroidetes	Bacteroidia	Bacteroidales	Prevotellaceae	Prevotella	Prevotella copri
gene_2984331	0.158807	0.606943	-1.93	0.000250369	0.0913147	0.130854	K00820 glmS, GFPT; glutamine---fructose-6-phosphate transaminase (isomerizing) [EC:2.6.1.16]	Bacteria	Firmicutes	Clostridia	Eubacteriales	Lachnospiraceae	Roseburia	Roseburia sp. CAG:380
gene_3124725	0.0275221	0.107832	-1.93	2.90752e-05	0.0506405	0.0795068	K01695 trpA; tryptophan synthase alpha chain [EC:4.2.1.20]	Bacteria	Firmicutes	unclassified Firmicutes class	unclassified Firmicutes order	unclassified Firmicutes family	unclassified Firmicutes genus	Firmicutes bacterium CAG:56
gene_4011002	3.62657	13.7484	-1.92	1.75562e-05	0.0415944	0.0790229	K01546 kdpA; potassium-transporting ATPase potassium-binding subunit	Bacteria	Bacteroidetes	Bacteroidia	Bacteroidales	unclassified Bacteroidales family	Phocaeicola	Phocaeicola coprocola
gene_3800730	0.122804	0.465948	-1.92	0.000241143	0.0893356	0.125759	K00864 glpK, GK; glycerol kinase [EC:2.7.1.30]	Bacteria	Firmicutes	Clostridia	Eubacteriales	Lachnospiraceae	Roseburia	Roseburia sp. CAG:380
gene_2079314	0.117516	0.447936	-1.92	0.000219455	0.0856146	0.114032	K05832 K05832; putative tryptophan/tyrosine transport system permease protein	Bacteria	Firmicutes	Clostridia	Eubacteriales	Lachnospiraceae	Roseburia	Roseburia sp. CAG:380
gene_294403	0.0304143	0.117787	-1.92	2.94733e-05	0.0506405	0.0795068		Bacteria	Firmicutes	Bacilli	Lactobacillales	Enterococcaceae	Enterococcus	Enterococcus faecalis
gene_2621270	0.00976535	0.0395002	-1.91	0.000137496	0.0786419	0.109971		Bacteria
gene_892031	20.7839	78.1445	-1.91	1.23349e-05	0.0339718	0.0667575	K15923 AXY8, FUC95A, afcA; alpha-L-fucosidase 2 [EC:3.2.1.51]	Bacteria	Bacteroidetes	Bacteroidia	Bacteroidales	Prevotellaceae	Prevotella	Prevotella copri
gene_870322	11.7354	44.1104	-1.91	7.12712e-05	0.0663396	0.104743	K02395 flgJ; peptidoglycan hydrolase FlgJ	Bacteria	Bacteroidetes	Bacteroidia	Bacteroidales	Prevotellaceae	Prevotella	Prevotella oris
gene_3120171	4.74516	17.8469	-1.91	0.000211304	0.0836897	0.110219	K21572 susD; starch-binding outer membrane protein, SusD/RagB family	Bacteria	Bacteroidetes	Bacteroidia	Bacteroidales	Prevotellaceae	Prevotella	Prevotella sp. P6B4
gene_3633907	0.0286556	0.110744	-1.91	1.384e-05	0.0360156	0.0723725		Bacteria	Firmicutes	Erysipelotrichia	Erysipelotrichales	Erysipelotrichaceae	Holdemanella	Holdemanella biformis
gene_3524678	0.0186578	0.0729462	-1.91	0.000145561	0.0786419	0.109971		Bacteria	Firmicutes	Erysipelotrichia	Erysipelotrichales	Erysipelotrichaceae	Holdemanella	Holdemanella biformis
gene_3742100	0.0425921	0.162649	-1.91	1.16399e-05	0.0327419	0.0635919	K07794 tctB; putative tricarboxylic transport membrane protein	Bacteria	Spirochaetes	Spirochaetia	Spirochaetales	Spirochaetaceae	Sediminispirochaeta	Sediminispirochaeta smaragdinae
gene_582142	0.0625449	0.235393	-1.9	0.000175575	0.0786419	0.109971		Bacteria
gene_3110596	9.25901	34.5369	-1.9	1.2414e-06	0.00976569	0.0236878	K06921 K06921; uncharacterized protein	Bacteria	Bacteroidetes	Bacteroidia	Bacteroidales	Prevotellaceae	Prevotella	Prevotella copri
gene_3867600	4.49944	16.7386	-1.9	4.09598e-05	0.0508301	0.0795068		Bacteria	Bacteroidetes	Bacteroidia	Bacteroidales	unclassified Bacteroidales family	Phocaeicola	Phocaeicola coprocola
gene_3509001	12.9737	48.0176	-1.89	2.20102e-06	0.0134498	0.0362803	K01051 E3.1.1.11; pectinesterase [EC:3.1.1.11]	Bacteria
gene_3740171	20.6125	76.4045	-1.89	5.21246e-05	0.0569872	0.0828667	K21573 susC; TonB-dependent starch-binding outer membrane protein SusC	Bacteria	Bacteroidetes	Bacteroidia	Bacteroidales	Prevotellaceae	Prevotella	unclassified Prevotella species
gene_673258	17.1621	63.7023	-1.89	5.21224e-07	0.00540492	0.0198242	K07133 K07133; uncharacterized protein	Bacteria	Bacteroidetes	Bacteroidia	Bacteroidales	Prevotellaceae	Prevotella	Prevotella sp. CAG:732
gene_551525	13.4889	50.1521	-1.89	0.00011651	0.0766358	0.109971	K21573 susC; TonB-dependent starch-binding outer membrane protein SusC	Bacteria	Bacteroidetes	Bacteroidia	Bacteroidales	Prevotellaceae	Prevotella	Prevotella buccae
gene_568942	10.012	37.006	-1.89	1.21706e-05	0.0338954	0.0660367	K07133 K07133; uncharacterized protein	Bacteria	Bacteroidetes	Bacteroidia	Bacteroidales	Prevotellaceae	Prevotella	Prevotella copri CAG:164
gene_357639	6.35781	23.6169	-1.89	0.000208891	0.0831497	0.109971		Bacteria	Bacteroidetes	Bacteroidia	Bacteroidales	unclassified Bacteroidales family	Phocaeicola	Phocaeicola coprocola
gene_3085042	4.69818	17.443	-1.89	3.28189e-08	0.00103041	0.00172806		Bacteria	Bacteroidetes	Bacteroidia	Bacteroidales	Prevotellaceae	Prevotella	Prevotella sp. S7-1-8
gene_3085040	2.41249	8.92159	-1.89	2.22943e-05	0.0456415	0.0795068		Bacteria	Bacteroidetes	Bacteroidia	Bacteroidales	Bacteroidaceae	Bacteroides	Bacteroides thetaiotaomicron
gene_3688377	0.0881456	0.329783	-1.89	0.000129252	0.0786419	0.109971	K09815 znuA; zinc transport system substrate-binding protein	Bacteria	Firmicutes	Clostridia	Eubacteriales	Lachnospiraceae	Enterocloster	Enterocloster bolteae
gene_2683995	0.0824062	0.307474	-1.89	4.65214e-05	0.0541943	0.0795068	K06942 ychF; ribosome-binding ATPase	Bacteria	Firmicutes	Clostridia	Eubacteriales	Clostridiaceae	Hungatella	Hungatella hathewayi
gene_2142636	20.0951	74.0465	-1.88	1.51756e-08	0.000768044	0.000786598		Bacteria
gene_528815	10.9337	40.1462	-1.88	8.30056e-05	0.069184	0.108939		Bacteria	Bacteroidetes	Bacteroidia	Bacteroidales	Bacteroidaceae	Bacteroides	Bacteroides sp. CAG:1076
gene_3867598	3.34304	12.2946	-1.88	5.94875e-05	0.0613204	0.0933599		Bacteria	Bacteroidetes	Bacteroidia	Bacteroidales	unclassified Bacteroidales family	Phocaeicola	Phocaeicola coprocola
gene_732942	2.77046	10.2202	-1.88	8.39544e-06	0.0284545	0.0509052		Bacteria	Bacteroidetes	Bacteroidia	Bacteroidales	Prevotellaceae	Prevotella	Prevotella sp. CAG:732
gene_1859915	2.66232	9.816	-1.88	0.000169903	0.0786419	0.109971		Bacteria	Bacteroidetes	Bacteroidia	Bacteroidales	Prevotellaceae	Prevotella	Prevotella copri
gene_930497	0.956753	3.52811	-1.88	0.000215983	0.0849043	0.112345		Bacteria	Firmicutes	Clostridia	Eubacteriales	Lachnospiraceae	Dorea	Dorea formicigenerans
gene_4680259	0.194967	0.719099	-1.88	0.000227901	0.0872587	0.118427		Bacteria	Firmicutes	Clostridia	Eubacteriales	Lachnospiraceae	Roseburia	Roseburia sp. CAG:380
gene_1455039	0.14739	0.545354	-1.88	0.000227901	0.0872587	0.118427	K06399 spoIVB; stage IV sporulation protein B [EC:3.4.21.116]	Bacteria	Firmicutes	Clostridia	Eubacteriales	Lachnospiraceae	Roseburia	Roseburia sp. CAG:380
gene_1951136	0.0412841	0.154321	-1.88	7.13603e-05	0.0663396	0.104796		Bacteria	Firmicutes	Erysipelotrichia	Erysipelotrichales	Erysipelotrichaceae	Holdemanella	Holdemanella biformis
gene_3564084	0.00611849	0.0252343	-1.88	0.000263275	0.0935782	0.137463		Bacteria	Firmicutes	Erysipelotrichia	Erysipelotrichales	Erysipelotrichaceae	Holdemanella	Holdemanella biformis
gene_812645	140.418	514.752	-1.87	1.16491e-05	0.0327419	0.0636356	K07495 K07495; putative transposase	Bacteria	Bacteroidetes	Bacteroidia	Bacteroidales	Bacteroidaceae	Bacteroides	Bacteroides sp. HPS0048
gene_1607298	23.4472	85.8028	-1.87	6.00254e-08	0.00128379	0.00210755	K01531 mgtA, mgtB; P-type Mg2+ transporter [EC:7.2.2.14]	Bacteria	Bacteroidetes	Bacteroidia	Bacteroidales	Prevotellaceae	Prevotella	Prevotella stercorea
gene_3085037	14.9339	54.43	-1.87	6.52645e-08	0.00135074	0.0023215		Bacteria	Bacteroidetes	Bacteroidia	Bacteroidales	Prevotellaceae	Prevotella	Prevotella sp. CAG:5226
gene_3104585	6.34805	23.234	-1.87	1.85438e-05	0.0424002	0.0794458		Bacteria	Bacteroidetes	Bacteroidia	Bacteroidales	Prevotellaceae	Prevotella	Prevotella stercorea
gene_967532	5.91501	21.5914	-1.87	0.000167097	0.0786419	0.109971		Bacteria	Bacteroidetes	Bacteroidia	Bacteroidales	Prevotellaceae	Prevotella	Prevotella pallens
gene_708847	0.159779	0.586647	-1.87	5.87173e-06	0.0251049	0.0509052		Bacteria	Firmicutes	Clostridia	Eubacteriales	Lachnospiraceae	unclassified Lachnospiraceae genus	unclassified Lachnospiraceae species
gene_43081	0.145088	0.533226	-1.87	8.19644e-05	0.069184	0.108741		Bacteria	Firmicutes	Clostridia	Eubacteriales	Lachnospiraceae	Roseburia	Roseburia sp. CAG:380
gene_1607297	11.7672	42.8235	-1.86	1.99449e-07	0.00271753	0.0106089		Bacteria	Bacteroidetes	Bacteroidia	Bacteroidales	Prevotellaceae	Prevotella	Prevotella stercorea
gene_1717865	8.87167	32.3086	-1.86	2.63171e-05	0.0486849	0.0795068		Bacteria	Bacteroidetes	Bacteroidia	Bacteroidales	Bacteroidaceae	Bacteroides	Bacteroides helcogenes
gene_4521986	5.0227	18.1835	-1.86	2.59957e-05	0.0485441	0.0795068		Bacteria	Bacteroidetes	Bacteroidia	Bacteroidales	Prevotellaceae	Prevotella	Prevotella sp. CAG:1092
gene_4521985	14.4469	51.9279	-1.85	1.02971e-05	0.0310152	0.0569276	K03088 rpoE; RNA polymerase sigma-70 factor, ECF subfamily	Bacteria	Bacteroidetes	Bacteroidia	Bacteroidales	Prevotellaceae	Prevotella	Prevotella stercorea
gene_677935	5.53523	19.9231	-1.85	3.61221e-05	0.0506405	0.0795068		Bacteria	Bacteroidetes	Bacteroidia	Bacteroidales	Bacteroidaceae	Bacteroides	Bacteroides sp. CAG:598
gene_3689987	3.58564	12.9029	-1.85	0.000300007	0.0997446	0.148767	K21572 susD; starch-binding outer membrane protein, SusD/RagB family	Bacteria	Bacteroidetes	Bacteroidia	Bacteroidales	Prevotellaceae	Prevotella	Prevotella copri CAG:164
gene_1486322	2.46304	8.90595	-1.85	0.000245982	0.0904533	0.128453		Bacteria	Bacteroidetes	Bacteroidia	Bacteroidales	Odoribacteraceae	Odoribacter	Odoribacter sp. CAG:788
gene_673296	51.5201	184.918	-1.84	9.11291e-06	0.0289678	0.0511752		Bacteria	Bacteroidetes	Bacteroidia	Bacteroidales	Prevotellaceae	Prevotella	Prevotella copri
gene_3328046	9.58497	34.3228	-1.84	3.11734e-05	0.0506405	0.0795068	K21572 susD; starch-binding outer membrane protein, SusD/RagB family	Bacteria	Bacteroidetes	Bacteroidia	Bacteroidales	Prevotellaceae	Prevotella	Prevotella sp. P6B4
gene_3740168	6.93818	24.7766	-1.84	0.000216432	0.0849831	0.112558		Bacteria	Bacteroidetes	Bacteroidia	Bacteroidales	Prevotellaceae	Prevotella	unclassified Prevotella species
gene_3540227	4.17886	14.9795	-1.84	6.36781e-05	0.0631612	0.0984636		Bacteria	Bacteroidetes	Bacteroidia	Bacteroidales	Prevotellaceae	Prevotella	Prevotella sp. CAG:520
gene_3018082	0.236328	0.847771	-1.84	9.69686e-05	0.0730477	0.10997	K06919 K06919; putative DNA primase/helicase	Bacteria	Firmicutes	Clostridia	Eubacteriales	Lachnospiraceae	Mediterraneibacter	[Ruminococcus] lactaris
gene_3447490	0.204946	0.734935	-1.84	0.000213742	0.0842654	0.111304	K07720 yesN; two-component system, response regulator YesN	Bacteria	Firmicutes	Clostridia	Eubacteriales	Lachnospiraceae	Lachnoclostridium	[Clostridium] scindens
gene_1976658	0.018434	0.0687247	-1.84	0.000189074	0.0791412	0.109971		Bacteria	Firmicutes	Clostridia	Eubacteriales	Lachnospiraceae	Dorea	Dorea sp. AGR2135
gene_888481	5.17057	18.4375	-1.83	0.000180906	0.0786419	0.109971	K01153 hsdR; type I restriction enzyme, R subunit [EC:3.1.21.3]	Bacteria	Bacteroidetes	Bacteroidia	Bacteroidales	unclassified Bacteroidales family	Phocaeicola	Phocaeicola coprophilus
gene_3867601	5.0622	17.9884	-1.83	0.000273534	0.0952024	0.141934		Bacteria	Bacteroidetes	Bacteroidia	Bacteroidales	unclassified Bacteroidales family	Phocaeicola	Phocaeicola coprocola
gene_3818842	2.33293	8.30059	-1.83	1.60289e-05	0.0392493	0.0773894		Bacteria	Bacteroidetes	Bacteroidia	Bacteroidales	Tannerellaceae	Parabacteroides	Parabacteroides sp. 2_1_7
gene_2543346	0.516023	1.83565	-1.83	1.68523e-05	0.040812	0.0784339		Bacteria	Bacteroidetes	Bacteroidia	Bacteroidales	Prevotellaceae	Prevotella	Prevotella sp. CAG:386
gene_1648539	0.425597	1.51504	-1.83	7.14444e-05	0.0663396	0.104845		Bacteria	Firmicutes	Clostridia	Eubacteriales	Lachnospiraceae	Roseburia	Roseburia sp. CAG:380
gene_4414522	0.248117	0.884547	-1.83	0.000275805	0.0953819	0.142801		Bacteria	Firmicutes	Clostridia	Eubacteriales	Clostridiaceae	Clostridium	Clostridium sp. CAG:167
gene_4414506	0.0857961	0.307466	-1.83	8.85187e-05	0.0705262	0.109636	K05799 pdhR; GntR family transcriptional regulator, transcriptional repressor for pyruvate dehydrogenase complex	Bacteria	Firmicutes	Clostridia	Eubacteriales	Clostridiaceae	Clostridium	Clostridium sp. CAG:7
gene_4655952	12.9476	45.6867	-1.82	3.65512e-05	0.0506405	0.0795068		Bacteria	Bacteroidetes	Bacteroidia	Bacteroidales	Prevotellaceae	Prevotella	Prevotella copri
gene_3830380	10.4622	36.9123	-1.82	1.10175e-05	0.0320185	0.0605531		Bacteria	Bacteroidetes	Bacteroidia	Bacteroidales	Prevotellaceae	Prevotella	Prevotella copri CAG:164
gene_4240178	6.98939	24.6051	-1.82	0.000229445	0.0873967	0.119264	K01991 wza, gfcE; polysaccharide biosynthesis/export protein	Bacteria	Bacteroidetes	Bacteroidia	Bacteroidales	Prevotellaceae	Prevotella	Prevotella copri
gene_4154220	3.46037	12.1902	-1.82	0.00018678	0.0787385	0.109971		Bacteria	Bacteroidetes	Bacteroidia	Bacteroidales	Prevotellaceae	Prevotella	Prevotella copri
gene_4624710	2.70398	9.54833	-1.82	5.19619e-07	0.00540492	0.0197739		Bacteria	Bacteroidetes	Bacteroidia	Bacteroidales	Bacteroidaceae	Bacteroides	Bacteroides sp. CAG:530
gene_1903424	2.46462	8.69816	-1.82	0.000160724	0.0786419	0.109971		Bacteria	Bacteroidetes	Bacteroidia	Bacteroidales	Prevotellaceae	Prevotella	Prevotella stercorea
gene_2912057	2.04378	7.21133	-1.82	9.37477e-05	0.0719762	0.109917	K06113 abnA; arabinan endo-1,5-alpha-L-arabinosidase [EC:3.2.1.99]	Bacteria	Bacteroidetes	Bacteroidia	Bacteroidales	Prevotellaceae	Prevotella	Prevotella copri
gene_4541332	0.0629567	0.225123	-1.82	9.80384e-05	0.0731001	0.109971		Bacteria	Firmicutes	Clostridia	Eubacteriales	Oscillospiraceae	Oscillibacter	Oscillibacter sp. ER4
gene_442292	0.0617592	0.220986	-1.82	0.000257683	0.0925533	0.134706		Bacteria	Firmicutes	Clostridia	Eubacteriales	Clostridiaceae	Clostridium	Clostridium hathewayi CAG:224
gene_442293	0.0432317	0.155516	-1.82	0.000221275	0.0859909	0.114947	K07455 recT; recombination protein RecT	Bacteria	Firmicutes	Clostridia	Eubacteriales	Lachnospiraceae	Roseburia	Roseburia sp. CAG:182
gene_1695469	0.0335285	0.121303	-1.82	0.000103064	0.0743273	0.109971		Bacteria	Firmicutes	Clostridia	Eubacteriales	Oscillospiraceae	Faecalibacterium	Faecalibacterium sp. CAG:82
gene_4364190	9.38934	32.9011	-1.81	1.03772e-06	0.00887764	0.0236878	K03573 mutH; DNA mismatch repair protein MutH	Bacteria	Bacteroidetes	Bacteroidia	Bacteroidales	Prevotellaceae	Prevotella	Prevotella stercorea CAG:629
gene_2992516	3.19572	11.1786	-1.81	2.76148e-05	0.0494106	0.0795068		Bacteria	Bacteroidetes	Bacteroidia	Bacteroidales	Prevotellaceae	Prevotella	Prevotella sp. CAG:924
gene_3744757	0.12724	0.447548	-1.81	0.000203318	0.0821351	0.109971		Bacteria	Firmicutes	Clostridia	Eubacteriales	Clostridiaceae	Clostridium	Clostridium sp. CAG:7
gene_3339080	0.0257586	0.092711	-1.81	0.000121378	0.0778741	0.109971		Bacteria	Firmicutes	Clostridia	Eubacteriales	Clostridiaceae	Clostridium	Clostridium sp. CAG:58
gene_3818841	0.437102	1.52028	-1.8	6.10732e-05	0.0620154	0.09541		Bacteria	Bacteroidetes	Bacteroidia	Bacteroidales	Porphyromonadaceae	Porphyromonas	Porphyromonas sp. 31_2
gene_2909776	0.0960735	0.33644	-1.8	0.000101994	0.0740796	0.109971		Bacteria	Bacteroidetes	unclassified Bacteroidetes class	unclassified Bacteroidetes order	unclassified Bacteroidetes family	unclassified Bacteroidetes genus	Bacteroidetes oral taxon 274
gene_708385	0.182773	0.637543	-1.8	0.000250369	0.0913147	0.130854		Bacteria	Firmicutes	Clostridia	Eubacteriales	Clostridiaceae	Clostridium	Clostridium sp. CAG:277
gene_697196	8.71808	30.1099	-1.79	3.93488e-05	0.0506405	0.0795068	K01728 pel; pectate lyase [EC:4.2.2.2]	Bacteria	Bacteroidetes	Bacteroidia	Bacteroidales	Prevotellaceae	Prevotella	Prevotella copri
gene_3321005	0.234432	0.811486	-1.79	0.000241143	0.0893356	0.125759		Bacteria	Firmicutes	Clostridia	Eubacteriales	Lachnospiraceae	Roseburia	Roseburia sp. CAG:380
gene_2022211	0.0996664	0.346582	-1.79	2.05085e-06	0.0128377	0.0339197	K22390 ACP7; acid phosphatase type 7	Bacteria	Firmicutes	Clostridia	Eubacteriales	Clostridiaceae	Clostridium	Clostridium sp. CAG:7
gene_3883190	0.0437067	0.154098	-1.79	0.000257683	0.0925533	0.134706		Bacteria	Proteobacteria	Betaproteobacteria	Burkholderiales	Sutterellaceae	Sutterella	Sutterella sp. CAG:521
gene_918390	25.6726	87.9575	-1.78	1.58515e-05	0.0391651	0.0771092	K01156 res; type III restriction enzyme [EC:3.1.21.5]	Bacteria	Bacteroidetes	Bacteroidia	Bacteroidales	Prevotellaceae	Prevotella	Prevotella copri
gene_4360352	14.3325	49.1849	-1.78	1.3397e-05	0.0354005	0.0709104		Bacteria	Bacteroidetes	Bacteroidia	Bacteroidales	Prevotellaceae	Prevotella	Prevotella copri
gene_416558	10.9343	37.4395	-1.78	1.12582e-06	0.0094541	0.0236878		Bacteria	Bacteroidetes	Bacteroidia	Bacteroidales	Prevotellaceae	Prevotella	Prevotella copri
gene_2879275	8.62048	29.6104	-1.78	7.72685e-06	0.0283442	0.0509052		Bacteria	Bacteroidetes	Bacteroidia	Bacteroidales	unclassified Bacteroidales family	Phocaeicola	Phocaeicola coprocola
gene_4153793	0.0454215	0.158637	-1.78	3.81229e-05	0.0506405	0.0795068		Bacteria	Firmicutes	Clostridia	Eubacteriales	unclassified Eubacteriales family	unclassified Eubacteriales genus	butyrate-producing bacterium SS3/4
gene_3562296	0.0251846	0.0888035	-1.78	0.000239998	0.0893292	0.125119	K22452 tgpA; protein-glutamine gamma-glutamyltransferase [EC:2.3.2.13]	Bacteria	Firmicutes	Clostridia	Eubacteriales	Lachnospiraceae	Roseburia	Roseburia sp. CAG:471
gene_3078164	1.51859	5.22348	-1.78	0.000236816	0.0886147	0.123339		Bacteria	unclassified Bacteria phylum	unclassified Bacteria class	unclassified Bacteria order	unclassified Bacteria family	unclassified Bacteria genus	unclassified Bacteria species
gene_1457489	16.0713	54.9542	-1.77	7.41338e-05	0.0672605	0.106249		Bacteria	Bacteroidetes	Bacteroidia	Bacteroidales	Prevotellaceae	Prevotella	Prevotella sp. CAG:732
gene_3389758	10.4669	35.7411	-1.77	9.7058e-05	0.0730477	0.109971		Bacteria	Bacteroidetes	Bacteroidia	Bacteroidales	Bacteroidaceae	Bacteroides	Bacteroides coprocola CAG:162
gene_2749057	8.93718	30.4021	-1.77	1.37908e-06	0.010605	0.0244026	K01126 E3.1.4.46, glpQ, ugpQ; glycerophosphoryl diester phosphodiesterase [EC:3.1.4.46]	Bacteria	Bacteroidetes	Bacteroidia	Bacteroidales	Prevotellaceae	Prevotella	Prevotella baroniae
gene_585957	0.309869	1.05843	-1.77	4.37432e-05	0.0529942	0.0795068		Bacteria	Firmicutes	Clostridia	Eubacteriales	Clostridiaceae	Clostridium	Clostridium sp. NCR
gene_3001199	23.5536	79.7652	-1.76	3.16266e-06	0.0174558	0.0479548		Bacteria	Bacteroidetes	Bacteroidia	Bacteroidales	Prevotellaceae	Prevotella	Prevotella copri CAG:164
gene_784638	11.7785	39.8705	-1.76	7.85227e-06	0.0284545	0.0509052		Bacteria	Bacteroidetes	Bacteroidia	Bacteroidales	Prevotellaceae	Prevotella	Prevotella bryantii
gene_3306200	4.60054	15.636	-1.76	0.000183181	0.0786419	0.109971		Bacteria	Bacteroidetes	Bacteroidia	Bacteroidales	unclassified Bacteroidales family	Phocaeicola	Phocaeicola coprocola
gene_1898867	1.77193	6.01252	-1.76	3.22776e-05	0.0506405	0.0795068		Bacteria	Bacteroidetes	Bacteroidia	Bacteroidales	Prevotellaceae	Prevotella	Prevotella copri CAG:164
gene_4090956	0.675169	2.2932	-1.76	0.000103686	0.0743273	0.109971		Bacteria	Bacteroidetes	Bacteroidia	Bacteroidales	Prevotellaceae	Prevotella	Prevotella histicola
gene_2079329	0.216337	0.734132	-1.76	0.000236651	0.0885772	0.123247	K09684 pucR; PucR family transcriptional regulator, purine catabolism regulatory protein	Bacteria	Firmicutes	Clostridia	Eubacteriales	Lachnospiraceae	Roseburia	Roseburia sp. CAG:380
[truncated: 1,745 more rows]
