# Supplementary material for: The Depletion of Carbohydrate Metabolic Genes in the Gut Microbiome Contributes to the Transition From Central Obesity to Type 2 Diabetes
Source: Front Endocrinol (Lausanne). 2021 Oct 22;12:747646. doi: 10.3389/fendo.2021.747646 (PMC8569854; doi:10.3389/fendo.2021.747646)
Supplement: Supplementary file 12 [file Table_4.xlsx]

## Sheet: Ob&T2D-depleted
Supplementary Table 4. Representative gene-ontology enrichment analysis of depleted genes in Ob&T2D participants.
	Pathway	Candidate genes with pathway annotation (688)	All genes with pathway annotation (360459)	Pvalue	Qvalue	Pathway ID
1	Galactose metabolism	30 (5.24%)	8073 (2.24%)	2.2e-05	0.003932	ko00052
2	Sphingolipid metabolism	14 (2.45%)	2810 (0.78%)	0.00021	0.010924	ko00600
3	Other glycan degradation	18 (3.15%)	4255 (1.18%)	0.00021	0.010924	ko00511
4	Cysteine and methionine metabolism	35 (6.12%)	11636 (3.23%)	0.0003	0.010924	ko00270
5	Starch and sucrose metabolism	32 (5.59%)	10319 (2.86%)	0.000323	0.010924	ko00500
6	Amino sugar and nucleotide sugar metabolism	47 (8.22%)	17472 (4.85%)	0.000368	0.010924	ko00520
7	Phenylpropanoid biosynthesis	9 (1.57%)	1802 (0.5%)	0.002685	0.065371	ko00940
8	Metabolic pathways	313 (54.72%)	176197 (48.88%)	0.002938	0.065371	ko01100
9	Selenocompound metabolism	12 (2.1%)	3434 (0.95%)	0.009868	0.195176	ko00450
10	MicroRNAs in cancer	9 (1.57%)	2404 (0.67%)	0.015923	0.27915	ko05206
11	Ubiquinone and other terpenoid-quinone biosynthesis	6 (1.05%)	1277 (0.35%)	0.017251	0.27915	ko00130
12	Atrazine degradation	2 (0.35%)	138 (0.04%)	0.020613	0.305761	ko00791
13	Purine metabolism	48 (8.39%)	22395 (6.21%)	0.022633	0.306945	ko00230
14	Glycosphingolipid biosynthesis - globo and isoglobo series	7 (1.22%)	1781 (0.49%)	0.02506	0.306945	ko00603
15	Leishmaniasis	1 (0.17%)	23 (0.01%)	0.035869	0.306945	ko05140
16	Protein digestion and absorption	2 (0.35%)	189 (0.05%)	0.036754	0.306945	ko04974
17	Tuberculosis	6 (1.05%)	1550 (0.43%)	0.0389	0.306945	ko05152
18	Graft-versus-host disease	1 (0.17%)	25 (0.01%)	0.038927	0.306945	ko05332
19	Thyroid hormone synthesis	2 (0.35%)	196 (0.05%)	0.03925	0.306945	ko04918
20	Hematopoietic cell lineage	1 (0.17%)	26 (0.01%)	0.040452	0.306945	ko04640
21	Inflammatiory bowel disease (IBD)	1 (0.17%)	26 (0.01%)	0.040452	0.306945	ko05321
22	Epithelial cell signaling in Helicobacter pylori infection	5 (0.87%)	1174 (0.33%)	0.040733	0.306945	ko05120
23	Arachidonic acid metabolism	2 (0.35%)	204 (0.06%)	0.04218	0.306945	ko00590
24	Nucleotide excision repair	12 (2.1%)	4304 (1.19%)	0.044881	0.306945	ko03420
25	Toxoplasmosis	1 (0.17%)	29 (0.01%)	0.045013	0.306945	ko05145
26	RNA degradation	14 (2.45%)	5296 (1.47%)	0.04631	0.306945	ko03018
27	Cyanoamino acid metabolism	9 (1.57%)	2939 (0.82%)	0.047485	0.306945	ko00460
28	Glycosphingolipid biosynthesis - ganglio series	4 (0.7%)	853 (0.24%)	0.048283	0.306945	ko00604

## Sheet: Ob&T2D-enriched
Representative gene-ontology enrichment analysis of enriched genes in Ob&T2D participants.
	Pathway	Candidate genes with pathway annotation (236)	All genes with pathway annotation (360459)	Pvalue	Qvalue	Pathway ID
1	Ribosome	25 (10.59%)	18236 (5.06%)	0.000436	0.051857	ko03010
2	Glycine, serine and threonine metabolism	13 (5.51%)	8441 (2.34%)	0.004115	0.244824	ko00260
3	Quorum sensing	22 (9.32%)	18933 (5.25%)	0.006983	0.277004	ko02024
4	Carbon fixation pathways in prokaryotes	10 (4.24%)	6999 (1.94%)	0.017973	0.534682	ko00720
5	Terpenoid backbone biosynthesis	6 (2.54%)	3916 (1.09%)	0.045425	0.799561	ko00900
6	Citrate cycle (TCA cycle)	6 (2.54%)	4084 (1.13%)	0.053556	0.799561	ko00020
7	Vancomycin resistance	6 (2.54%)	4194 (1.16%)	0.05933	0.799561	ko01502
8	Carbapenem biosynthesis	2 (0.85%)	653 (0.18%)	0.068886	0.799561	ko00332
9	Renal cell carcinoma	1 (0.42%)	115 (0.03%)	0.072562	0.799561	ko05211
10	Cushing syndrome	1 (0.42%)	119 (0.03%)	0.074989	0.799561	ko04934
11	Pyruvate metabolism	10 (4.24%)	9083 (2.52%)	0.077637	0.799561	ko00620
12	Tuberculosis	3 (1.27%)	1550 (0.43%)	0.08259	0.799561	ko05152
13	PPAR signaling pathway	2 (0.85%)	783 (0.22%)	0.093851	0.799561	ko03320
