# Supplementary material for: The Depletion of Carbohydrate Metabolic Genes in the Gut Microbiome Contributes to the Transition From Central Obesity to Type 2 Diabetes
Source: Front Endocrinol (Lausanne). 2021 Oct 22;12:747646. doi: 10.3389/fendo.2021.747646 (PMC8569854; doi:10.3389/fendo.2021.747646)
Supplement: Supplementary file 13 [file Table_5.xls]

## Sheet: MyGenelist
	Ob&H	Ob&T2D
gene_1016020	4.32426	0
gene_1020071	0.214866	0
gene_1041581	17.7689	4.14481
gene_1054618	138.723	59.947
gene_109745	4.21691	0
gene_1274580	7.27172	0
gene_150311	0.426399	0.186982
gene_1706650	69.3125	32.1301
gene_1732139	4.34761	0
gene_1902539	3.15672	0
gene_1922222	1.10075	0.254616
gene_1967334	5.79298	0
gene_2009286	0.548692	0.110691
gene_2156523	0.629057	0.252177
gene_2174177	41.7527	19.9875
gene_2217037	38.0367	14.9683
gene_2232790	13.6903	3.13235
gene_2270501	1.55898	0.0730307
gene_2336831	31.9681	11.775
gene_2350175	2.91024	0
gene_2367251	0.159195	0.0256815
gene_246030	62.4327	30.3588
gene_2565605	0.977584	0.197281
gene_2607013	3.38322	0
gene_2670014	145.144	58.1406
gene_2670033	143.066	64.2263
gene_2695851	1.77207	0
gene_2713319	0.025922	0.00299609
gene_2846309	1.43776	0
gene_2916744	16.7372	2.14325
gene_292261	0.0529406	0
gene_29289	0.255531	0.00495467
gene_3000237	65.3872	32.0551
gene_3027196	60.4709	28.9522
gene_3082378	1.05071	0.127198
gene_3100338	1.55247	0.0468541
gene_3104650	91.7899	39.1909
gene_3285834	0.0443434	0.00547747
gene_3299354	2.68435	0
gene_357747	0.38061	0.0704426
gene_357759	0.133931	0.0499883
gene_3582682	50.9765	25.1251
gene_3599239	3.49685	0.110434
gene_3620424	1.69393	0
gene_3620446	7.9813	0.0933147
gene_3653376	2.40733	0.329285
gene_3655451	0.999011	0.0368916
gene_3699742	0.141546	0.0168478
gene_3702447	0.0595946	0.00327673
gene_3720809	32.339	0.0326432
gene_3724464	6.39789	0
gene_3724476	1.80452	0
gene_3724480	1.95513	0
gene_3796662	0.84327	0.126441
gene_3818810	4.0099	0
gene_3839464	3.1984	0.118783
gene_388387	7.02644	0
gene_3912947	96.8476	38.9474
gene_4115348	0.704562	0.11317
gene_4119720	78.3597	33.4224
gene_4165801	1.58847	0
gene_4165823	5.90788	0
gene_4247783	0.468136	0.174881
gene_4263280	44.4876	11.6491
gene_4284304	4.67625	0
gene_4301884	79.4048	39.3277
gene_430746	0.780015	0.105468
gene_4317021	33.6807	10.7612
gene_4357756	77.0264	32.2421
gene_4364188	41.7627	15.249
gene_4373469	51.5878	22.783
gene_4432958	22.0371	2.21648
gene_4461374	46.0428	23.0522
gene_4570106	0.033023	0.00999544
gene_4584311	70.2432	28.1594
gene_4584354	123.076	57.5028
gene_4617512	41.4122	20.0453
gene_501786	0.928952	0.0215312
gene_519170	4.15383	0
gene_647057	28.1907	9.75131
gene_647146	30.0658	10.8107
gene_673277	65.0288	23.8472
gene_69464	0.212113	0.0864633
gene_745506	2.20564	0
gene_750261	2.79721	0
gene_785572	35.2467	0.0319968
gene_791023	0.378778	0.167723
gene_844793	8.19189	2.74977
gene_861543	0.668757	0.282742
gene_889708	1.88357	0
gene_892031	78.1445	20.7839
gene_901726	0.284386	0.0348205
gene_924670	0.730411	0.305231
gene_924676	0.631728	0.21689
gene_992392	4.01158	0
gene_992395	5.93653	0
