# Supplementary material for: The Depletion of Carbohydrate Metabolic Genes in the Gut Microbiome Contributes to the Transition From Central Obesity to Type 2 Diabetes
Source: Front Endocrinol (Lausanne). 2021 Oct 22;12:747646. doi: 10.3389/fendo.2021.747646 (PMC8569854; doi:10.3389/fendo.2021.747646)
Supplement: Supplementary file 14 [file Table_6.xlsx]

## Sheet: Sheet1
Supplementary table 6. KEGG enrichment of top 300 depleted genes in Ob&T2D participants
	Pathway	Candidate genes with pathway annotation	Pvalue	Qvalue	Pathway ID
1	Other glycan degradation	6 (10.34%)	6.5e-05	0.002752	ko00511
2	Sphingolipid metabolism	5 (8.62%)	9.3e-05	0.002752	ko00600
3	Nucleotide excision repair	5 (8.62%)	0.000656	0.012904	ko03420
4	Galactose metabolism	6 (10.34%)	0.001883	0.027778	ko00052
5	Glycosaminoglycan degradation	3 (5.17%)	0.002815	0.02984	ko00531
6	Glycosphingolipid biosynthesis - globo and isoglobo series	3 (5.17%)	0.003035	0.02984	ko00603
7	Mismatch repair	6 (10.34%)	0.007834	0.062461	ko03430
8	Glycosphingolipid biosynthesis - ganglio series	2 (3.45%)	0.008469	0.062461	ko00604
9	Lysosome	3 (5.17%)	0.011596	0.073417	ko04142
10	Various types of N-glycan biosynthesis	2 (3.45%)	0.012444	0.073417	ko00513
11	Salivary secretion	1 (1.72%)	0.021494	0.107226	ko04970
12	Pancreatic secretion	1 (1.72%)	0.021809	0.107226	ko04972
13	RNA polymerase	2 (3.45%)	0.023985	0.108854	ko03020
14	Carbohydrate digestion and absorption	1 (1.72%)	0.026051	0.109788	ko04973
15	Protein digestion and absorption	1 (1.72%)	0.029964	0.117857	ko04974
